# Supplementary material for: Deciphering the underlying genetics of galling resistance to the blueberry stem gall wasp in northern highbush blueberry
Source: Hortic Res. 2025 Jul 29;12(11):uhaf197. doi: 10.1093/hr/uhaf197 (PMC12552771; doi:10.1093/hr/uhaf197)
Supplement: Web_Material_uhaf197 [file web_material_uhaf197.zip]

Archive with 8 entries (8 files):
- Supplemental Data S1 - QTL results.pdf
- Supplemental Data S2 - DEG results.docx
- Supplemental Figure S1 - Allelic breakdown.docx
- Supplemental Table S1 - Candidate genes QTL 100Kb.xlsx
- Supplemental Table S2 - Unique and shared DEGs.xlsx
- Supplemental Table S3 - TopGO GO categories for all DEGs.xlsx
- Supplemental Table S4 - Modules-DEGs overlap.xlsx
- Supplemental Table S5 - GO categories from coexpression network modules.xlsx
