# Supplementary material for: Deciphering the underlying genetics of galling resistance to the blueberry stem gall wasp in northern highbush blueberry
Source: Hortic Res. 2025 Jul 29;12(11):uhaf197. doi: 10.1093/hr/uhaf197 (PMC12552771; doi:10.1093/hr/uhaf197)
Supplement: Web_Material_uhaf197 [file web_material_uhaf197.zip › Supplemental Table S1 - Candidate genes QTL 100Kb.xlsx]

## Sheet: Information
Title:	Deciphering the underlying genetics of galling resistance to the blueberry stem gall wasp (Hemadas nubilipennis) in northern highbush blueberry (Vaccinium corymbosum)
Authors:	Scott J. Teresi (☨1,2), Mélanie J.A. Body (☨*1), Alder Fulton (1), Adrian E. Platts (1), Marivi Colle (1), Philip D. Fanning (3), Jacquelyn A. Perkins (3), Rodrigo R. Amadeu (4), Juliana Benevenuto (4), Patricio Munoz (4), Jack C. Schultz (5), Rufus Isaacs (3,6), and Patrick P. Edger (*1,2,6) ☨ The authors contributed equally to this study
Affiliations:	(1) Department of Horticulture, Michigan State University, East Lansing, MI 48824, USA (2) Genetics and Genome Sciences Program, Michigan State University, East Lansing, MI 48824, USA (3) Department of Entomology, Michigan State University, East Lansing, MI 48824, USA (4) Blueberry Breeding and Genomics Lab, Horticultural Sciences Department, University of Florida, Gainesville, FL 32611, USA (5) …
Legend:	Supplementary Table S1. Gene expression of QTL-residing genes lying within 100 Kbase of the four FDR-significant marker SNPs. Data is presented as the Log2 fold-change between treatment (oviposition) and control (damaged) for both susceptible genotype (Liberty) and resistant genotype (Draper), on days 1-7 post-oviposition.

## Sheet: QTL candidate genes
Blueberry_Gene	Arabidopsis_Gene	E_Value	Point_of_Origin	Lib_1dpo_FC	Lib_2dpo_FC	Lib_3dpo_FC	Lib_4dpo_FC	Lib_5dpo_FC	Lib_6dpo_FC	Lib_7dpo_FC	Dra_1dpo_FC	Dra_2dpo_FC	Dra_3dpo_FC	Dra_4dpo_FC	Dra_5dpo_FC	Dra_6dpo_FC	Dra_7dpo_FC	Protein ID	Protein name
Marker: VaccDscaff39 5172680
maker-VaccDscaff39-snap-gene-50.29	Not_Available	Not_Available	Not_Available	0	0	0	0	0	0	0	0	0	0	0	0	0	0	Not_Available	Not_Available
snap_masked-VaccDscaff39-processed-gene-51.16	AT1G57790	5e-26	BLAST	0	0	0	0	0	0	0	0	0	0	0	0	0	0	FDR1	FBOX/DUF295-RELATED 1
augustus_masked-VaccDscaff39-processed-gene-51.0	AT1G47890	8e-132	BLAST	0.477276	0	0	0	0	0	0	1.30544	0.329068	0	0.398422	0.172117	-0.295332	0.723261	RLP7	RECEPTOR LIKE PROTEIN 7
snap_masked-VaccDscaff39-processed-gene-51.10	AT5G37540	5.4e-190	Synteny	0.866383	0	0	0	-1.16706	-0.698529	0	0.311196	0.663655	0.766191	-1.12393	1.30226	0	-0.165639	Unknown	Unknown
snap_masked-VaccDscaff39-processed-gene-51.9	Not_Available	Not_Available	Not_Available	0	0	0	0	0	0	0	0	0	0	0	0	0	0	Not_Available	Not_Available
snap_masked-VaccDscaff39-processed-gene-51.15	AT4G05470	0.009	BLAST	0	0	0	0	0	0	0	0	0	0	0	0	0	0	PEG8	PATERNALLY EXPRESSED GENE 8
snap_masked-VaccDscaff39-processed-gene-51.11	AT4G29090	4e-07	BLAST	0	0	0	0	0	0	0	0	0	0	0	0	0	0	Unknown	Unknown
snap_masked-VaccDscaff39-processed-gene-52.18	AT2G02520	4e-05	BLAST	0	0	0	0	0	0	0	0	0	0	0	0	0	0	Unknown	Unknown
maker-VaccDscaff39-snap-gene-52.35	AT5G37630	1e-250	Synteny	0	0	1.14795	0.0468509	0.0544814	0	0	0	0.107972	0	-0.347418	0.247611	0.340285	0.00240994	EMB2656	EMBRYO DEFECTIVE 2656
snap_masked-VaccDscaff39-processed-gene-52.16	Not_Available	Not_Available	Not_Available	0.127412	0.821594	-0.437387	-0.314758	2.94562	-0.00979606	-1.70336	1.39252	-0.34668	1.05024	0.637742	-1.56966	-0.305635	0.277239	Not_Available	Not_Available
maker-VaccDscaff39-augustus-gene-52.32	AT1G07530	5e-133	BLAST	0	0	0	0	0	0	0	1.09966	-0.309125	0	0.587308	0	0	0	SCL14	SCARECROW-LIKE 14
augustus_masked-VaccDscaff39-processed-gene-52.8	AT5G37550	5e-14	BLAST	0	0	0	0	0	0	0	0	0	0	0	0	0	0	Unknown	Unknown
maker-VaccDscaff39-augustus-gene-52.33	AT5G37600	1e-250	Synteny	0.993418	-0.552719	0.662374	0.502235	0.171491	0.041275	0.0568594	0.719144	0.269946	0.354189	-0.722036	-0.169237	0.119681	0.835364	GSR1	GLUTAMINE SYNTHASE CLONE R1
augustus_masked-VaccDscaff39-processed-gene-52.7	AT5G37570	1.1e-06	Synteny	0	0	0	0	0	0	-0.602045	0.0410899	0	0	0	0	0	0	Unknown	Unknown
snap_masked-VaccDscaff39-processed-gene-52.14	Not_Available	Not_Available	Not_Available	2.47319	-0.0805067	1.18269	-2.59347	-1.37164	0.0612507	0.752084	0.483688	-0.0548775	2.78335	0.828002	-0.999043	-1.74857	-0.536034	Not_Available	Not_Available
augustus_masked-VaccDscaff39-processed-gene-52.3	Not_Available	Not_Available	Not_Available	0.85688	1.05171	0.574483	1.3958	-0.0128349	-0.114201	-1.78755	-3.4381	1.77917	2.21843	-1.29409	-0.0348334	-1.68591	-0.362838	Not_Available	Not_Available
Marker: VaccDscaff7 15315390
maker-VaccDscaff7-snap-gene-152.8	Not_Available	Not_Available	Not_Available	0	0	0	0	0	0	0	0	0	0	0	0	0	0	Not_Available	Not_Available
maker-VaccDscaff7-augustus-gene-153.15	AT4G31160	1.2e-235	Synteny	0.601508	0	0	0.47599	0.179671	-0.182646	0	0.020022	-0.194793	0.178291	0.223383	-0.557067	0.306632	0.190008	DCAF1	DDB1-CUL4 ASSOCIATED FACTOR 1
maker-VaccDscaff7-augustus-gene-153.17	AT4G31130	9.1e-113	Synteny	-0.714405	0	0	0	0	0	0	0	0	0	0	0	0	0.928621	Unknown	Unknown
maker-VaccDscaff7-snap-gene-153.23	AT4G31120	8.3e-237	Synteny	0	-0.376214	0	-0.420205	0.488304	-1.02999	0.441366	-0.753353	0	-0.349885	0.283226	-0.620845	0.387395	-0.399933	SKB1	SHK1 BINDING PROTEIN 1
maker-VaccDscaff7-augustus-gene-153.19	AT4G31720	3e-72	BLAST	0	0	0	0	0.300205	1.05471	0	0	-1.09049	1.63885	0.738061	-1.52957	0.647426	1.10003	TAFII15	TBP-ASSOCIATED FACTOR II 15
maker-VaccDscaff7-augustus-gene-153.18	AT4G31150	3.4e-67	Synteny	0.67477	0	-0.492501	0	-0.527266	0	0	-0.555664	-0.78714	0	0.610373	0	0	0	Unknown	Unknown
maker-VaccDscaff7-augustus-gene-154.15	AT2G24370	1e-24	BLAST	0	0	0	0	0	0	0	0	0	0	0	0	0	0	Unknown	Unknown
maker-VaccDscaff7-augustus-gene-154.17	AT3G22290	0	BLAST	0	0	0	0	0	0	0	-0.557622	0	0	0.755601	-0.489122	-0.544931	-0.79821	Unknown	Unknown
maker-VaccDscaff7-snap-gene-154.18	ATCG00020	3e-144	BLAST	-0.259441	-0.474257	1.75669	-0.209035	1.50637	0.136957	-0.695426	1.24144	2.23858	-0.957088	0.214256	1.21297	0.175984	0.853736	PSBA	PHOTOSYSTEM II REACTION CENTER PROTEIN A
Marker: VaccDscaff4 36106086
maker-VaccDscaff4-augustus-gene-360.26	AT3G47730	0	BLAST	0	0	0	0	0.413642	0	0	0	0	0.58592	0	0	0.32645	0	ABCA2	ATP-BINDING CASSETTE A2
maker-VaccDscaff4-augustus-gene-360.25	AT3G47730	0	BLAST	0	0	0	0	0	0.354498	0	0	0	0	0	0	0	0	ABCA2	ATP-BINDING CASSETTE A2
augustus_masked-VaccDscaff4-processed-gene-360.3	AT3G47730	7e-17	BLAST	0	0	0	0	0	0	0	0	0	2.11371	0	0	0	0	ABCA2	ATP-BINDING CASSETTE A2
maker-VaccDscaff4-augustus-gene-360.31	AT3G47780	0	BLAST	0	0	0	-0.324648	0	0	0	0.502886	-0.823366	0	0.313015	0	0	0.455509	ABCA7	ATP-BINDING CASSETTE A7
maker-VaccDscaff4-augustus-gene-361.30	AT5G62550	1e-55	BLAST	0	0	-0.453315	0.511826	0	0	-0.556889	0.658316	0	0	0	0	-1.39514	-0.737808	Unknown	Unknown
maker-VaccDscaff4-augustus-gene-361.31	AT5G62530	2.3e-250	Synteny	-0.266023	0	0	-0.305926	0	0	0	-0.263094	0.307947	0	0	0.724182	0.22907	0.320964	ALDH12A1	ALDEHYDE DEHYDROGENASE 12A1
maker-VaccDscaff4-snap-gene-361.39	Not_Available	Not_Available	Not_Available	0.588149	0	0.673298	0.638071	0.296735	0.510633	0.279405	-0.173918	-0.0417061	0.470769	0.180937	0.195736	0.221994	0.495161	Not_Available	Not_Available
snap_masked-VaccDscaff4-processed-gene-361.24	AT4G02940	2e-11	BLAST	0	0	0	0	0	0	0	0	0	0	0	0	0	0	ALKBH10B	ALKBH10B
snap_masked-VaccDscaff4-processed-gene-361.16	AT1G18850	6.2e-05	Synteny	0	0	0	0	0	0	0	0	0	0	0	0	0	0	PCP2	PLANT-SPECIFIC COMPONENT OF THE PRE-RRNA PROCESSING COMPLEX 2
maker-VaccDscaff4-snap-gene-361.42	AT4G27470	5e-47	BLAST	0	0	0	0	0.815932	0	0	-0.62827	0	0	0	0	0	0.853704	RMA3	RING MEMBRANE-ANCHOR 3
snap_masked-VaccDscaff4-processed-gene-361.25	AT4G37420	0	BLAST	0	0	0	0	0	0	0	0	0	0	0	0	0	0	Unknown	Unknown
maker-VaccDscaff4-snap-gene-362.39	AT4G02940	1e-10	BLAST	0	0	0	0	0	0	0	0	0	0	0	0	0	0	ALKBH10B	ALKBH10B
augustus_masked-VaccDscaff4-processed-gene-362.0	AT4G37420	0	BLAST	0	0	0	0	0	0	0	0	0	0	0	0	0	0	Unknown	Unknown
Marker: VaccDscaff13 9802715
augustus_masked-VaccDscaff13-processed-gene-97.1	AT5G16080	8.6e-51	Synteny	-0.830667	0	0	0	0	0	-0.976597	0	0	0	0	0	0	-0.896915	CXE17	CARBOXYESTERASE 17
snap_masked-VaccDscaff13-processed-gene-97.14	AT1G25450	0	BLAST	-1.67041	-1.561	-0.672237	-0.93002	-0.127067	-0.844491	-1.35945	-0.357992	-2.34268	0.420914	-0.280508	-0.539157	-1.23317	1.81013	KCS5	3-KETOACYL-COA SYNTHASE 5
snap_masked-VaccDscaff13-processed-gene-97.16	AT5G38450	6.5e-188	Synteny	0	0	0.561411	0.480431	-0.458711	0.0704042	0.43945	-1.21761	0	0	0	-0.498063	0.615851	0	CYP735A1	CYTOCHROME P450, FAMILY 735, SUBFAMILY A, POLYPEPTIDE 1
maker-VaccDscaff13-augustus-gene-97.23	AT5G38460	1.2e-213	Synteny	-1.20753	0	0.143055	0.809343	1.79016	-0.0427916	0	-0.381442	-0.451164	-0.394318	0	0	0.747846	0	Unknown	Unknown
maker-VaccDscaff13-augustus-gene-97.26	AT5G16050	1.1e-209	Synteny	-0.283649	0.731723	-0.640527	-0.0643478	0.841892	-1.68918	-0.568128	1.26595	-0.353681	-1.42598	0.742607	-0.798292	1.64461	0.354709	GRF5	GENERAL REGULATORY FACTOR 5
augustus_masked-VaccDscaff13-processed-gene-97.8	AT5G15270	2e-91	BLAST	-0.419845	-1.25777	-0.00537772	0.865606	0.139875	0.65554	0.881552	1.21149	0.287174	0.721026	-0.313439	-1.03824	-0.282716	0.475552	ATKH25	ATKH25
maker-VaccDscaff13-augustus-gene-98.27	AT3G02580	6.9e-167	Synteny	0	0	-0.592846	0	0.253113	-1.26825	0	0.69552	-0.862622	0	0	0.58778	0	-0.729255	STE1	STEROL 1
maker-VaccDscaff13-augustus-gene-98.24	AT1G67050	9.3e-13	Synteny	1.37884	-0.406582	-1.10528	0.364935	1.8547	0.452828	-0.684605	0	-0.51117	1.22659	-0.752613	0	0.132811	0	Unknown	Unknown
maker-VaccDscaff13-snap-gene-98.35	AT5G16150	1.7e-174	Synteny	0.17734	0.615428	0.514918	-0.551487	0.614538	0	0	0.50205	0	-0.517169	0	0	0	0	PGLCT	PLASTIDIC GLC TRANSLOCATOR
maker-VaccDscaff13-snap-gene-98.32	AT3G02560	9.6e-126	Synteny	-0.515802	-0.032499	-0.349794	-0.129259	0.390985	-0.106829	1.07343	-0.498113	-0.975626	1.28798	-0.0125267	-0.88635	-2.47507	-0.482895	ES7Y	RIBOSOMAL PROTEIN ES7Y
maker-VaccDscaff13-augustus-gene-98.25	AT5G22460	2e-136	BLAST	-0.181254	0	0.533708	0	-0.535926	0.532977	0	0.53579	-0.949084	0.545455	0.551252	0.334591	0.513582	-0.121314	Unknown	Unknown
augustus_masked-VaccDscaff13-processed-gene-98.8	AT5G16200	2.9e-07	Synteny	0	0	0	-1.54363	-2.7655	0	0.241555	3.11479	0	-1.51214	0	-1.37694	0	0	Unknown	Unknown
maker-VaccDscaff13-augustus-gene-98.30	AT3G02570	1.9e-159	Synteny	0.634939	0	-0.0497644	-1.29845	1.0485	0	-0.535	0	-0.755659	0	-0.822757	0	0.510405	0	MEE31, PMI1	MATERNAL EFFECT EMBRYO ARREST 31, PHOSPHOMANNOSE ISOMERASE 1
maker-VaccDscaff13-augustus-gene-98.29	AT1G67100	8.1e-78	Synteny	-0.300581	-0.513002	0.794451	0.672844	-0.0098587	0.595209	0.549801	0.183965	0.789367	0.602922	-1.02008	1.02316	1.01335	-0.832025	LBD40	LOB DOMAIN-CONTAINING PROTEIN 40
maker-VaccDscaff13-snap-gene-98.37	AT5G23310	1e-102	BLAST	0	0	0	0.577594	0.765722	-1.21157	-0.614751	0	0	0	0	0	0	0	SOD3, FSD3	FE SUPEROXIDE DISMUTASE 3
maker-VaccDscaff13-augustus-gene-98.31	AT5G16160	5.6e-05	Synteny	0	0.839777	1.71977	1.20575	1.77301	0.0194347	-0.884843	0.193365	-1.93403	0	0	0	0.844972	-2.04258	Unknown	Unknown
snap_masked-VaccDscaff13-processed-gene-98.15	Not_Available	Not_Available	Not_Available	-0.183884	0.272034	0.178443	-0.400792	-0.00255728	-0.133426	-0.440047	-0.348453	-0.224752	0.379351	-0.481083	0.083749	-0.033155	0.054105	Not_Available	Not_Available
maker-VaccDscaff13-snap-gene-99.37	AT1G66880	3e-26	BLAST	0.618636	-0.598011	-0.618264	-0.427235	0.920206	-0.591949	-1.01826	-0.417578	1.07527	0.0672708	-0.482426	0.19336	0.549624	0.169316	Unknown	Unknown
