# Supplementary material for: Deciphering the underlying genetics of galling resistance to the blueberry stem gall wasp in northern highbush blueberry
Source: Hortic Res. 2025 Jul 29;12(11):uhaf197. doi: 10.1093/hr/uhaf197 (PMC12552771; doi:10.1093/hr/uhaf197)
Supplement: Web_Material_uhaf197 [file web_material_uhaf197.zip › Supplemental Table S2 - Unique and shared DEGs.xlsx]

## Sheet: Information
Title:	Deciphering the underlying genetics of galling resistance to the blueberry stem gall wasp (Hemadas nubilipennis) in northern highbush blueberry (Vaccinium corymbosum)
Authors:	Scott J. Teresi (☨1,2), Mélanie J.A. Body (☨*1), Alder Fulton (1), Adrian E. Platts (1), Marivi Colle (1), Philip D. Fanning (3), Jacquelyn A. Perkins (3), Rodrigo R. Amadeu (4), Juliana Benevenuto (4), Patricio Munoz (4), Jack C. Schultz (5), Rufus Isaacs (3,6), and Patrick P. Edger (*1,2,6) ☨ The authors contributed equally to this study
Affiliations:	(1) Department of Horticulture, Michigan State University, East Lansing, MI 48824, USA (2) Genetics and Genome Sciences Program, Michigan State University, East Lansing, MI 48824, USA (3) Department of Entomology, Michigan State University, East Lansing, MI 48824, USA (4) Blueberry Breeding and Genomics Lab, Horticultural Sciences Department, University of Florida, Gainesville, FL 32611, USA (5) …
Legend:	Supplementary Table S2. Differentially expressed genes (DEGs) between treatment (oviposition) and control (damaged) unique to either the susceptible genotype (Liberty, tab 1) or resistant genotype (Draper, tab 2), or shared by both genotypes (tab 3), on days 1-7 post-oviposition. Log2 fold-change (Log2FC) values are presented for for upregulated (yellow) and downregulated (blue) DEGs.

## Sheet: Libertys unique DEGs
Dpo	Blueberry_Gene	Arabidopsis_Gene	Log2FC C vs. T	Protein ID	Protein name		Gene expression
Day 1	snap_masked-VaccDscaff26-processed-gene-115.22	AT1G07390	3.18	RLP1	RECEPTOR LIKE PROTEIN 1
Day 1	maker-VaccDscaff39-snap-gene-34.54	AT2G11890	3.32	CDC26	CELL DIVISION CYCLE PROTEIN 26			Treatment > Control
Day 1	maker-VaccDscaff44-augustus-gene-238.23	AT3G13610	4.25	F6'H1	F6'H1			Treatment = Control
Day 1	maker-VaccDscaff7-snap-gene-380.63	AT3G28510	2.57	Unknown	Unknown			Treatment < Control
Day 1	maker-VaccDscaff27-snap-gene-241.37	AT3G48090	1.74	EDS1	ENHANCED DISEASE SUSCEPTIBILITY 1
Day 1	maker-VaccDscaff18-snap-gene-353.43	AT5G40010	3.1	AATP1, ASD	AAA-ATPASE 1, ATPASE-IN-SEED-DEVELOPMENT
Day 1	maker-VaccDscaff26-snap-gene-62.54	AT1G55630	-1.55	Unknown	Pentatricopeptide repeat (PPR) superfamily protein.
Day 1	maker-VaccDscaff4-augustus-gene-314.23	AT1G59725	-1.93	Unknown	DNAJ heat shock family protein.
Day 1	maker-VaccDscaff11-augustus-gene-204.25	AT2G37290	-1.83	Unknown	Ypt/Rab-GAP domain of gyp1p superfamily protein.
Day 1	augustus_masked-VaccDscaff2-processed-gene-107.8	AT2G43150	-1.2	EXT21	EXTENSIN 21
Day 1	maker-VaccDscaff14-snap-gene-126.25	AT2G43150	-1.14	EXT21	EXTENSIN 21
Day 1	maker-VaccDscaff4-snap-gene-31.69	AT3G16980	-2.86	NRPB9A, NRPD9A, NRPE9A	One of two highly similar, non-catalytic subunits common to nuclear DNA-directed RNA polymerases II, IV and V; homologous to budding yeast RPB9. Appears to be redundant with At4g16265.
Day 1	snap_masked-VaccDscaff15-processed-gene-196.16	AT4G21960	-1.59	PRXR1, PER42	PEROXIDASE 42
Day 1	snap_masked-VaccDscaff23-processed-gene-277.14	AT4G24510	-5.58	CER2	ECERIFERUM 2
Day 1	maker-VaccDscaff60-snap-gene-4.43	AT5G07610	-2.78	Unknown	F-box family protein.
Day 1	maker-VaccDscaff21-augustus-gene-62.37	AT5G52300	-1.32	LTI65	LOW-TEMPERATURE-INDUCED 65
Day 3	snap_masked-VaccDscaff26-processed-gene-115.22	AT1G07390	4.32	RLP1	RECEPTOR LIKE PROTEIN 1
Day 3	augustus_masked-VaccDscaff2-processed-gene-348.10	AT1G09570	-2.82	FHY2, FRE1, HY8, PHYA	ELONGATED HYPOCOTYL 8, FAR RED ELONGATED 1, FAR RED ELONGATED HYPOCOTYL 2, PHYTOCHROME A
Day 3	maker-VaccDscaff13-augustus-gene-38.48	AT1G63855	-3.53	Unknown	Putative methyltransferase family protein.
Day 3	snap_masked-VaccDscaff23-processed-gene-277.14	AT4G24510	-1.5	CER2	ECERIFERUM 2
Day 3	maker-VaccDscaff89-augustus-gene-5.64	AT5G19610	-1.96	GNL2	GNOM-LIKE 2
Day 4	maker-VaccDscaff3-snap-gene-17.35	AT1G50050	2.93	Unknown	CAP (Cysteine-rich secretory proteins, Antigen 5, and Pathogenesis-related 1 protein) superfamily protein.
Day 4	snap_masked-VaccDscaff287-processed-gene-0.17	AT2G20830	2.34	Unknown	Folic acid binding / transferase.
Day 4	maker-VaccDscaff44-augustus-gene-49.26	AT5G10770	2.59	Unknown	Eukaryotic aspartyl protease family protein.
Day 4	augustus_masked-VaccDscaff12-processed-gene-46.9	AT5G63890	1.54	HDH, HISN8	HISTIDINE BIOSYNTHESIS 8, HISTIDINOL DEHYDROGENASE
Day 4	maker-VaccDscaff6-augustus-gene-355.23	AT5G64200	1.96	SC35	ORTHOLOG OF HUMAN SPLICING FACTOR SC35
Day 4	augustus_masked-VaccDscaff2-processed-gene-348.10	AT1G09570	-3.66	FHY2, FRE1, HY8, PHYA	ELONGATED HYPOCOTYL 8, FAR RED ELONGATED 1, FAR RED ELONGATED HYPOCOTYL 2, PHYTOCHROME A
Day 4	snap_masked-VaccDscaff17-processed-gene-139.20	AT1G09610	-3.04	GXM1	GLUCURONOXYLAN METHYLTRANSFERASE 1
Day 4	maker-VaccDscaff32-augustus-gene-326.24	AT1G63855	-5.14	Unknown	Putative methyltransferase family protein.
Day 4	maker-VaccDscaff22-augustus-gene-36.29	AT2G45460	-2.65	Unknown	SMAD/FHA domain-containing protein.
Day 4	maker-VaccDscaff22-augustus-gene-76.22	AT3G58500	-4.96	PP2A-4	PROTEIN PHOSPHATASE 2A-4
Day 4	snap_masked-VaccDscaff31-processed-gene-77.4	AT5G67210	-3.26	IRX15-L	IRX15-LIKE
Day 5	maker-VaccDscaff4-snap-gene-31.69	AT3G16980	-1.1	NRPB9A, NRPD9A, NRPE9A	One of two highly similar, non-catalytic subunits common to nuclear DNA-directed RNA polymerases II, IV and V; homologous to budding yeast RPB9. Appears to be redundant with At4g16265.
Day 5	snap_masked-VaccDscaff24-processed-gene-110.11	AT5G22810	-3.01	Unknown	GDSL-motif esterase/acyltransferase/lipase. Enzyme group with broad substrate specificity that may catalyze acyltransfer or hydrolase reactions with lipid and non-lipid substrates.
Day 5	maker-VaccDscaff41-snap-gene-268.29	AT5G25610	-4.26	RD22	RESPONSIVE TO DESICCATION 22
Day 5	snap_masked-VaccDscaff38-processed-gene-240.12	AT5G54680	-2.56	ILR3	IAA-LEUCINE RESISTANT 3
Day 5	maker-VaccDscaff12-snap-gene-110.29	AT5G67360	-1.12	ARA12, SBT1.7	SUBTILISIN-LIKE SERINE PROTEASE 1.7
Day 6	maker-VaccDscaff46-snap-gene-177.43	AT1G47720	2.09	OSB1	ORGANELLAR SINGLE-STRANDED
Day 6	maker-VaccDscaff15-augustus-gene-67.32	AT1G50420	2.54	SCL3	SCARECROW-LIKE 3
Day 6	maker-VaccDscaff35-augustus-gene-182.22	AT1G67750	3.8	Unknown	Pectate lyase family protein.
Day 6	maker-VaccDscaff36-augustus-gene-172.20	AT1G67750	3.46	Unknown	Pectate lyase family protein.
Day 6	snap_masked-VaccDscaff20-processed-gene-33.15	AT1G69530	2.82	EXPA1	EXPANSIN 1
Day 6	snap_masked-VaccDscaff48-processed-gene-83.22	AT1G69530	2.71	EXPA1	EXPANSIN 1
Day 6	snap_masked-VaccDscaff287-processed-gene-0.17	AT2G20830	2.28	Unknown	Folic acid binding / transferase.
Day 6	maker-VaccDscaff12-snap-gene-231.36	AT2G25320	2.65	Unknown	TRAF-like family protein.
Day 6	maker-VaccDscaff8-snap-gene-373.34	AT2G39080	1.97	EMB2799	EMBRYO DEFECTIVE 2799
Day 6	maker-VaccDscaff8-augustus-gene-129.33	AT2G42710	2.43	Unknown	Ribosomal protein L1p/L10e family.
Day 6	maker-VaccDscaff9-snap-gene-88.36	AT3G10720	1.52	PME25, PE25, PMEI-PME25	PECTIN METHYL ESTERASE INHIBITOR-PECTIN METHYLESTERASE 25
Day 6	augustus_masked-VaccDscaff15-processed-gene-40.3	AT3G20820	2.4	Unknown	Leucine-rich repeat (LRR) family protein.
Day 6	snap_masked-VaccDscaff16-processed-gene-65.7	AT3G29030	2.5	EXPA5	EXPANSIN 5
Day 6	maker-VaccDscaff27-augustus-gene-263.22	AT3G48460	3.51	SFAR4	SEED FATTY ACID REDUCER 4
Day 6	snap_masked-VaccDscaff36-processed-gene-231.19	AT4G08850	3.26	MIK2	MDIS1-INTERACTING RECEPTOR LIKE KINASE 2
Day 6	snap_masked-VaccDscaff13-processed-gene-119.21	AT4G37470	0.84	KAI2	KARRIKIN INSENSITIVE 2
Day 6	maker-VaccDscaff44-snap-gene-88.35	AT5G11420	1.98	Unknown	Encodes a DUF642 cell wall protein.
Day 6	augustus_masked-VaccDscaff30-processed-gene-327.0	AT5G15230	1.53	GASA4	GAST1 PROTEIN HOMOLOG 4
Day 6	maker-VaccDscaff30-snap-gene-110.54	AT5G18060	4.2	SAUR23	SMALL AUXIN UP RNA 23
Day 6	maker-VaccDscaff43-augustus-gene-141.8	AT5G22580	3.13	Unknown	Stress responsive A/B Barrel Domain-containing protein.
Day 6	maker-VaccDscaff40-augustus-gene-192.15	AT5G24090	2.05	CHIA, LYS1	CHITINASE A, LYSOZYME 1
Day 6	snap_masked-VaccDscaff11-processed-gene-360.16	AT5G33370	3.3	CUS2	CUTIN SYNTHASE 2
Day 6	maker-VaccDscaff18-augustus-gene-174.26	AT5G44240	2.48	ALA2	AMINOPHOSPHOLIPID ATPASE 2
Day 6	maker-VaccDscaff6-augustus-gene-355.23	AT5G64200	1.97	SC35	ORTHOLOG OF HUMAN SPLICING FACTOR SC35
Day 6	snap_masked-VaccDscaff31-processed-gene-325.15	AT1G20030	-1.6	Unknown	Pathogenesis-related thaumatin superfamily protein.
Day 6	snap_masked-VaccDscaff19-processed-gene-4.24	AT1G21130	-2.56	IGMT4	INDOLE GLUCOSINOLATE O-METHYLTRANSFERASE 4
Day 6	maker-VaccDscaff4-snap-gene-266.13	AT1G27920	-2.02	MAP65-8	MICROTUBULE-ASSOCIATED PROTEIN 65-8
Day 6	maker-VaccDscaff32-snap-gene-67.22	AT1G29450	-5.43	SAUR64	SMALL AUXIN UPREGULATED RNA 64
Day 6	augustus_masked-VaccDscaff24-processed-gene-183.0	AT1G53840	-1.59	PME1	PECTIN METHYLESTERASE 1
Day 6	snap_masked-VaccDscaff24-processed-gene-72.18	AT1G57750	-2.39	CYP96A15	CYTOCHROME P450, FAMILY 96, SUBFAMILY A, POLYPEPTIDE 15
Day 6	maker-VaccDscaff19-snap-gene-133.32	AT1G68290	-1.34	ENDO2	ENDONUCLEASE 2
Day 6	maker-VaccDscaff14-augustus-gene-173.24	AT1G71692	-3.06	AGL12	AGAMOUS-LIKE 12
Day 6	augustus_masked-VaccDscaff10-processed-gene-106.7	AT2G27030	-2.32	CAM5	CALMODULIN 5
Day 6	augustus_masked-VaccDscaff47-processed-gene-67.1	AT2G28110	-3.21	FRA8, IRX7	FRAGILE FIBER 8, IRREGULAR XYLEM 7
Day 6	maker-VaccDscaff20-augustus-gene-6.40	AT2G30800	-2.23	HVT1	HELICASE IN VASCULAR TISSUE AND TAPETUM
Day 6	maker-VaccDscaff19-augustus-gene-4.34	AT2G30800	-2.22	HVT1	HELICASE IN VASCULAR TISSUE AND TAPETUM
Day 6	maker-VaccDscaff165-augustus-gene-2.33	AT2G38320	-3.35	TBL34	TRICHOME BIREFRINGENCE-LIKE 34
Day 6	maker-VaccDscaff1-augustus-gene-327.29	AT2G42700	-1.75	SLOH4, MIP3	MAG2-INTERACTING PROTEIN 3
Day 6	maker-VaccDscaff21-augustus-gene-301.24	AT3G03780	-1.88	MS2	METHIONINE SYNTHASE 2
Day 6	maker-VaccDscaff14-augustus-gene-354.37	AT3G19450	-1.7	CAD4	CINNAMYL ALCOHOL DEHYDROGENASE 4
Day 6	maker-VaccDscaff578-snap-gene-0.21	AT3G19450	-2.09	CAD4	CINNAMYL ALCOHOL DEHYDROGENASE 4
Day 6	maker-VaccDscaff26-augustus-gene-325.17	AT3G47930	-1.84	GLDH	L-GALACTONO-1,4-LACTONE DEHYDROGENASE
Day 6	maker-VaccDscaff30-snap-gene-226.33	AT3G50420	-2.11	Unknown	Pentatricopeptide repeat (PPR) superfamily protein.
Day 6	maker-VaccDscaff45-snap-gene-59.38	AT3G51650	-0.47	Unknown	Stress response NST1-like protein.
Day 6	maker-VaccDscaff33-snap-gene-110.24	AT3G52970	-8.19	CYP76G1	CYTOCHROME P450, FAMILY 76, SUBFAMILY G, POLYPEPTIDE 1
Day 6	maker-VaccDscaff14-snap-gene-291.47	AT3G53480	-1.76	ABCG37	ATP-BINDING CASSETTE G37
Day 6	maker-VaccDscaff26-augustus-gene-213.35	AT3G54290	-1.3	Unknown	Hemerythrin HHE cation-binding domain protein.
Day 6	maker-VaccDscaff22-augustus-gene-76.22	AT3G58500	-2.4	PP2A-4	PROTEIN PHOSPHATASE 2A-4
Day 6	augustus_masked-VaccDscaff23-processed-gene-90.2	AT4G01070	-3.88	UGT72B1	UDP-GLUCOSE-DEPENDENT GLUCOSYLTRANSFERASE 72 B1
Day 6	maker-VaccDscaff25-snap-gene-333.29	AT4G01850	-1.53	SAM2, MAT2	S-ADENOSYLMETHIONINE SYNTHETASE 2
Day 6	maker-VaccDscaff43-snap-gene-262.28	AT4G10890	-1.12	Unknown	DDE family endonuclease.
Day 6	maker-VaccDscaff22-snap-gene-105.27	AT4G24040	-2.45	TRE1	TREHALASE 1
Day 6	snap_masked-VaccDscaff23-processed-gene-277.14	AT4G24510	-2.31	CER2	ECERIFERUM 2
Day 6	snap_masked-VaccDscaff16-processed-gene-23.17	AT4G24690	-5.19	NBR1	NEXT TO BRCA1 GENE 1
Day 6	snap_masked-VaccDscaff2-processed-gene-407.28	AT4G34230	-1.91	CAD5	CINNAMYL ALCOHOL DEHYDROGENASE 5
Day 6	maker-VaccDscaff45-snap-gene-64.32	AT5G01920	-1.41	STN8	STATE TRANSITION 8
Day 6	maker-VaccDscaff17-augustus-gene-54.34	AT5G02200	-4.02	FHL	FAR-RED-ELONGATED HYPOCOTYL1-LIKE
Day 6	snap_masked-VaccDscaff85-processed-gene-3.14	AT5G03140	-0.55	LECRK-VIII.2	L-TYPE LECTIN RECEPTOR KINASE VIII.2
Day 6	maker-VaccDscaff40-augustus-gene-268.24	AT5G15250	-1.4	FTSH6	FTSH PROTEASE 6
Day 6	snap_masked-VaccDscaff22-processed-gene-139.20	AT5G15310	-3.19	MYB16	MYB DOMAIN PROTEIN 16
Day 6	snap_masked-VaccDscaff5-processed-gene-205.14	AT5G22400	-1.21	Unknown	Rho GTPase activating protein with PAK-box/P21-Rho-binding domain-containing protein.
Day 6	snap_masked-VaccDscaff24-processed-gene-110.11	AT5G22810	-3.33	Unknown	GDSL-motif esterase/acyltransferase/lipase. Enzyme group with broad substrate specificity that may catalyze acyltransfer or hydrolase reactions with lipid and non-lipid substrates.
Day 6	maker-VaccDscaff41-snap-gene-268.29	AT5G25610	-1.88	RD22	RESPONSIVE TO DESICCATION 22
Day 6	snap_masked-VaccDscaff16-processed-gene-8.19	AT5G40980	-1.19	Unknown	AT.I.24-6 protein, putative (DUF 3339).
Day 6	maker-VaccDscaff43-augustus-gene-44.42	AT5G44030	-1.61	CESA4, IRX5, NWS2	CELLULOSE SYNTHASE A4, IRREGULAR XYLEM 5
Day 6	maker-VaccDscaff38-augustus-gene-220.25	AT5G44150	-2.93	CER16, RIPR	ECERIFERUM 16, R RST1 INTERACTING PROTEIN
Day 6	maker-VaccDscaff6-augustus-gene-145.18	AT5G44150	-2.72	CER16, RIPR	ECERIFERUM 16, R RST1 INTERACTING PROTEIN
Day 6	maker-VaccDscaff86-snap-gene-5.73	AT5G47630	-2.93	MTACP3	MITOCHONDRIAL ACYL CARRIER PROTEIN 3
Day 6	maker-VaccDscaff145-augustus-gene-0.33	AT5G47630	-2.53	MTACP3	MITOCHONDRIAL ACYL CARRIER PROTEIN 3
Day 6	maker-VaccDscaff24-augustus-gene-176.41	AT5G47630	-2.23	MTACP3	MITOCHONDRIAL ACYL CARRIER PROTEIN 3
Day 6	maker-VaccDscaff120-augustus-gene-3.49	AT5G47630	-2.6	MTACP3	MITOCHONDRIAL ACYL CARRIER PROTEIN 3
Day 6	snap_masked-VaccDscaff38-processed-gene-240.12	AT5G54680	-2.91	ILR3, BHLH105	IAA-LEUCINE RESISTANT 3, BASIC HELIX-LOOP-HELIX 105
Day 6	maker-VaccDscaff15-snap-gene-12.43	AT5G56310	-2.04	Unknown	Pentatricopeptide repeat (PPR) superfamily protein.
Day 7	snap_masked-VaccDscaff26-processed-gene-115.22	AT1G07390	3.71	RLP1	RECEPTOR LIKE PROTEIN 1
Day 7	maker-VaccDscaff3-snap-gene-17.35	AT1G50050	3.3	Unknown	CAP (Cysteine-rich secretory proteins, Antigen 5, and Pathogenesis-related 1 protein) superfamily protein
Day 7	maker-VaccDscaff15-augustus-gene-67.32	AT1G50420	2.25	SCL3	SCARECROW-LIKE 3
Day 7	maker-VaccDscaff7-augustus-gene-0.30	AT1G76185	3.67	Unknown	NADH-ubiquinone oxidoreductase chain.
Day 7	maker-VaccDscaff11-snap-gene-232.31	AT2G35140	2.42	Unknown	DCD (Development and Cell Death) domain protein.
Day 7	maker-VaccDscaff38-augustus-gene-161.13	AT2G46580	3.51	Unknown	Pyridoxamine 5-phosphate oxidase family protein.
Day 7	snap_masked-VaccDscaff17-processed-gene-27.29	AT3G53500	5.17	RS2Z32, RSZ32	ARGININE/SERINE-RICH ZINC KNUCKLE-CONTAINING PROTEIN 32
Day 7	maker-VaccDscaff126-snap-gene-3.69	AT4G36360	1.32	BGAL3	BETA-GALACTOSIDASE 3
Day 7	maker-VaccDscaff40-augustus-gene-192.15	AT5G24090	1.89	CHIA, LYS1	CHITINASE A, LYSOZYME 1
Day 7	maker-VaccDscaff6-augustus-gene-355.23	AT5G64200	1.19	SC35	ORTHOLOG OF HUMAN SPLICING FACTOR SC35
Day 7	maker-VaccDscaff2-snap-gene-310.35	AT1G21310	-1.01	EXT3	EXTENSIN 3
Day 7	maker-VaccDscaff4-snap-gene-280.26	AT1G24470	-4.4	KCR2	BETA-KETOACYL REDUCTASE 2
Day 7	maker-VaccDscaff28-augustus-gene-149.27	AT1G29395	-1.03	COR413IM1	COLD REGULATED 314 INNER MEMBRANE 1, COLD REGULATED 314 THYLAKOID MEMBRANE 1, COLD REGULATED 414 THYLAKOID MEMBRANE 1
Day 7	maker-VaccDscaff41-augustus-gene-62.17	AT1G47270	-1.7	TLP6	TUBBY LIKE PROTEIN 6
Day 7	maker-VaccDscaff26-snap-gene-62.54	AT1G55630	-2.7	Unknown	Pentatricopeptide repeat (PPR) superfamily protein.
Day 7	snap_masked-VaccDscaff24-processed-gene-72.18	AT1G57750	-1.81	CYP96A15	CYTOCHROME P450, FAMILY 96, SUBFAMILY A, POLYPEPTIDE 15
Day 7	maker-VaccDscaff30-snap-gene-281.35	AT1G65930	-2.44	CICDH	CYTOSOLIC NADP+ DEPENDENT ISOCITRATE DEHYDROGENASE
Day 7	snap_masked-VaccDscaff2-processed-gene-411.10	AT1G66160	-0.91	CMPG1	CYS, MET, PRO, GLY PROTEIN 1
Day 7	maker-VaccDscaff20-snap-gene-130.30	AT1G68290	-3.19	ENDO2	ENDONUCLEASE 2
Day 7	snap_masked-VaccDscaff46-processed-gene-51.21	AT2G02020	-5.59	NPF8.4, PTR4	NRT1/ PTR FAMILY 8.4, PEPTIDE TRANSPORTER 4
Day 7	maker-VaccDscaff14-augustus-gene-376.21	AT2G16390	-1.02	CHR35, DMS1, DRD1	DEFECTIVE IN MERISTEM SILENCING 1, DEFECTIVE IN RNA-DIRECTED DNA METHYLATION 1
Day 7	maker-VaccDscaff20-augustus-gene-6.40	AT2G30800	-2.32	HVT1	HELICASE IN VASCULAR TISSUE AND TAPETUM
Day 7	maker-VaccDscaff7-snap-gene-8.43	AT2G33620	-1.06	AHL10	AT-HOOK MOTIF NUCLEAR LOCALIZED PROTEIN 10
Day 7	augustus_masked-VaccDscaff29-processed-gene-236.3	AT2G36450	-4.17	HRD	HARDY
Day 7	maker-VaccDscaff165-augustus-gene-2.33	AT2G38320	-3.1	TBL34	TRICHOME BIREFRINGENCE-LIKE 34
Day 7	maker-VaccDscaff26-augustus-gene-122.35	AT2G40320	-2.72	TBL33	TRICHOME BIREFRINGENCE-LIKE 33
Day 7	maker-VaccDscaff1-augustus-gene-327.29	AT2G42700	-2.82	SLOH4, MIP3	MAG2-INTERACTING PROTEIN 3
Day 7	maker-VaccDscaff8-augustus-gene-129.32	AT2G42700	-3.15	SLOH4, MIP3	MAG2-INTERACTING PROTEIN 3
Day 7	maker-VaccDscaff2-augustus-gene-407.36	AT3G19450	-2.7	CAD4	CINNAMYL ALCOHOL DEHYDROGENASE 4
Day 7	augustus_masked-VaccDscaff23-processed-gene-90.2	AT4G01070	-4.15	UGT72B1	UDP-GLUCOSE-DEPENDENT GLUCOSYLTRANSFERASE 72 B1
Day 7	maker-VaccDscaff23-snap-gene-47.49	AT4G02570	-2.93	CUL1, AXR6, ETA1, ICU13	CULLIN 1, AUXIN RESISTANT 6, INCURVATA 13
Day 7	snap_masked-VaccDscaff23-processed-gene-277.14	AT4G24510	-2.25	CER2	ECERIFERUM 2
Day 7	maker-VaccDscaff33-augustus-gene-274.26	AT4G25580	-2.15	CAP160	CAP160 protein.
Day 7	snap_masked-VaccDscaff2-processed-gene-407.28	AT4G34230	-1.85	CAD5	CINNAMYL ALCOHOL DEHYDROGENASE 5
Day 7	maker-VaccDscaff45-snap-gene-64.32	AT5G01920	-1.56	STN8	STATE TRANSITION 8
Day 7	snap_masked-VaccDscaff22-processed-gene-139.20	AT5G15310	-3.27	MYB16	MYB DOMAIN PROTEIN 16
Day 7	maker-VaccDscaff8-augustus-gene-88.14	AT5G16970	-3.08	AER	2-ALKENAL REDUCTASE
Day 7	maker-VaccDscaff6-augustus-gene-401.33	AT5G17420	-2.95	IRX3, CESA7	IRREGULAR XYLEM 3, CELLULOSE SYNTHASE CATALYTIC SUBUNIT 7
Day 7	snap_masked-VaccDscaff5-processed-gene-205.14	AT5G22400	-1.66	Unknown	Rho GTPase activating protein with PAK-box/P21-Rho-binding domain-containing protein.
Day 7	snap_masked-VaccDscaff24-processed-gene-110.11	AT5G22810	-3.1	Unknown	GDSL-motif esterase/acyltransferase/lipase. Enzyme group with broad substrate specificity that may catalyze acyltransfer or hydrolase reactions with lipid and non-lipid substrates.
Day 7	maker-VaccDscaff18-snap-gene-217.36	AT5G25610	-1.72	RD22	RESPONSIVE TO DESICCATION 22
Day 7	maker-VaccDscaff43-augustus-gene-44.42	AT5G44030	-3.05	CESA4, IRX5, NWS2	CELLULOSE SYNTHASE A4, IRREGULAR XYLEM 5
Day 7	maker-VaccDscaff22-snap-gene-329.48	AT5G44030	-3.48	CESA4, IRX5, NWS2	CELLULOSE SYNTHASE A4, IRREGULAR XYLEM 5
Day 7	augustus_masked-VaccDscaff20-processed-gene-209.2	AT5G46230	-4.41	SVB3	ABA responsive SVB family gene.
Day 7	maker-VaccDscaff24-augustus-gene-176.41	AT5G47630	-2.07	MTACP3	MITOCHONDRIAL ACYL CARRIER PROTEIN 3
Day 7	maker-VaccDscaff145-augustus-gene-0.33	AT5G47630	-2.45	MTACP3	MITOCHONDRIAL ACYL CARRIER PROTEIN 3
Day 7	maker-VaccDscaff120-augustus-gene-3.49	AT5G47630	-2.25	MTACP3	MITOCHONDRIAL ACYL CARRIER PROTEIN 3
Day 7	maker-VaccDscaff21-augustus-gene-62.37	AT5G52300	-1.63	LTI65	LOW-TEMPERATURE-INDUCED 65
Day 7	snap_masked-VaccDscaff38-processed-gene-240.12	AT5G54680	-1.75	ILR3	IAA-LEUCINE RESISTANT 3
Day 7	maker-VaccDscaff7-snap-gene-343.42	AT5G60920	-2.31	COB	COBRA
Day 7	snap_masked-VaccDscaff31-processed-gene-77.4	AT5G67210	-2.59	IRX15-L	IRX15-LIKE

## Sheet: Drapers unique DEGs
Dpo	Blueberry_Gene	Arabidopsis_Gene	Log2FC C vs. T	Protein ID	Protein name		Gene expression
Day 1	snap_masked-VaccDscaff26-processed-gene-116.18	AT1G07390	3.34	RLP1	RECEPTOR LIKE PROTEIN 1
Day 1	maker-VaccDscaff14-snap-gene-268.50	AT1G10360	3.36	GSTU18	GLUTATHIONE S-TRANSFERASE TAU 18			Treatment > Control
Day 1	maker-VaccDscaff2-augustus-gene-270.35	AT1G10370	4.04	ERD9	EARLY-RESPONSIVE TO DEHYDRATION 9			Treatment = Control
Day 1	maker-VaccDscaff36-augustus-gene-16.41	AT1G16630	4.22	Unknown	Transmembrane protein.			Treatment < Control
Day 1	snap_masked-VaccDscaff22-processed-gene-121.19	AT1G20030	6.33	Unknown	Pathogenesis-related thaumatin superfamily protein.
Day 1	maker-VaccDscaff12-augustus-gene-37.30	AT1G20650	0.95	ASG5, PBL21	ALTERED SEED GERMINATION 5, PBS1-LIKE 21
Day 1	snap_masked-VaccDscaff18-processed-gene-40.18	AT1G27730	4.72	STZ, ZAT10	SALT TOLERANCE ZINC FINGER
Day 1	maker-VaccDscaff14-augustus-gene-273.36	AT1G34000	2.81	OHP2	ONE-HELIX PROTEIN 2
Day 1	maker-VaccDscaff14-augustus-gene-353.51	AT1G49820	2.42	MTK, MTK1	5-METHYLTHIORIBOSE KINASE 1, S-METHYL-5-THIORIBOSE KINASE
Day 1	maker-VaccDscaff2-augustus-gene-406.50	AT1G49820	2.69	MTK, MTK1	5-METHYLTHIORIBOSE KINASE 1, S-METHYL-5-THIORIBOSE KINASE
Day 1	maker-VaccDscaff3-snap-gene-17.35	AT1G50050	3.7	Unknown	CAP (Cysteine-rich secretory proteins, Antigen 5, and Pathogenesis-related 1 protein) superfamily protein.
Day 1	maker-VaccDscaff120-augustus-gene-2.35	AT1G51090	4.03	ATHMAD1, ATHMP09	HEAVY METAL ASSOCIATED PROTEIN 9
Day 1	maker-VaccDscaff86-augustus-gene-1.23	AT1G51090	4.95	ATHMAD1, ATHMP09	HEAVY METAL ASSOCIATED PROTEIN 9
Day 1	maker-VaccDscaff24-augustus-gene-178.17	AT1G51090	3.94	ATHMAD1, ATHMP09	HEAVY METAL ASSOCIATED PROTEIN 9
Day 1	maker-VaccDscaff34-augustus-gene-41.39	AT1G52570	0.45	PLDALPHA2	PHOSPHOLIPASE D ALPHA 2
Day 1	maker-VaccDscaff9-snap-gene-270.35	AT1G60420	2.7	NRX1	NUCLEOREDOXIN 1
Day 1	maker-VaccDscaff36-snap-gene-153.53	AT1G60420	2.68	NRX1	NUCLEOREDOXIN 1
Day 1	maker-VaccDscaff25-augustus-gene-362.19	AT1G60940	2.65	SNRK2.10	SNF1-RELATED PROTEIN KINASE 2.10
Day 1	snap_masked-VaccDscaff21-processed-gene-113.11	AT1G63430	4.28	Unknown	Leucine-rich repeat protein kinase family protein.
Day 1	snap_masked-VaccDscaff28-processed-gene-219.21	AT1G68530	4.16	KCS6	3-KETOACYL-COA SYNTHASE 6
Day 1	maker-VaccDscaff31-augustus-gene-331.15	AT1G76185	3.3	Unknown	NADH-ubiquinone oxidoreductase chain.
Day 1	maker-VaccDscaff20-augustus-gene-258.24	AT1G80840	3.29	WRKY40	WRKY DNA-BINDING PROTEIN 40
Day 1	maker-VaccDscaff28-snap-gene-241.42	AT2G04240	3.04	XER	XERICO
Day 1	maker-VaccDscaff30-snap-gene-333.33	AT2G04700	3.08	INAP1	IMBALANCED NADP STATUS 1
Day 1	maker-VaccDscaff1286-snap-gene-0.10	AT2G15490	6.65	UGT73B4	UDP-GLYCOSYLTRANSFERASE 73B4
Day 1	maker-VaccDscaff21-augustus-gene-80.25	AT2G16050	4.41	Unknown	Cysteine/Histidine-rich C1 domain family protein.
Day 1	maker-VaccDscaff2-augustus-gene-225.25	AT2G30860	3.29	GSTF9	GLUTATHIONE S-TRANSFERASE PHI 9
Day 1	maker-VaccDscaff35-augustus-gene-108.18	AT2G33830	4.45	DRM2	DORMANCY/AUXIN ASSOCIATED FAMILY PROTEIN 2
Day 1	maker-VaccDscaff11-snap-gene-232.31	AT2G35140	3.22	Unknown	DCD (Development and Cell Death) domain protein.
Day 1	maker-VaccDscaff24-augustus-gene-161.28	AT2G35140	2.58	Unknown	DCD (Development and Cell Death) domain protein.
Day 1	maker-VaccDscaff15-augustus-gene-227.17	AT2G35140	3.84	Unknown	DCD (Development and Cell Death) domain protein.
Day 1	snap_masked-VaccDscaff1-processed-gene-288.14	AT2G43840	6.8	UGT74F1	UDP-GLYCOSYLTRANSFERASE 74 F1
Day 1	maker-VaccDscaff791-augustus-gene-0.5	AT2G44760	6.29	Unknown	Dihydroorotate dehydrogenase (DUF3598).
Day 1	maker-VaccDscaff13-snap-gene-96.35	AT3G02470	2.86	SAMDC	S-ADENOSYLMETHIONINE DECARBOXYLASE
Day 1	maker-VaccDscaff10-snap-gene-286.42	AT3G09270	2.97	GSTU8	GLUTATHIONE S-TRANSFERASE TAU 8
Day 1	maker-VaccDscaff25-augustus-gene-310.38	AT3G10330	5.04	TFIIB2	TRANSCRIPTION FACTOR IIB 2
Day 1	maker-VaccDscaff8-snap-gene-397.79	AT3G16990	5.97	Unknown	Heme oxygenase-like, multi-helical.
Day 1	maker-VaccDscaff1-augustus-gene-18.40	AT3G16990	5.42	Unknown	Heme oxygenase-like, multi-helical.
Day 1	maker-VaccDscaff9-augustus-gene-82.30	AT3G23710	4.49	TIC22-III	TRANSLOCON AT THE INNER ENVELOPE MEMBRANE OF CHLOROPLASTS 22-III
Day 1	snap_masked-VaccDscaff30-processed-gene-337.14	AT3G27950	2.42	Unknown	GDSL-motif esterase/acyltransferase/lipase. Enzyme group with broad substrate specificity that may catalyze acyltransfer or hydrolase reactions with lipid and non-lipid substrates.
Day 1	maker-VaccDscaff16-snap-gene-46.36	AT3G28510	2.22	Unknown	P-loop containing nucleoside triphosphate hydrolases superfamily protein.
Day 1	maker-VaccDscaff7-snap-gene-378.52	AT3G28540	2.07	Unknown	P-loop containing nucleoside triphosphate hydrolases superfamily protein.
Day 1	maker-VaccDscaff16-augustus-gene-45.47	AT3G28580	4.62	Unknown	P-loop containing nucleoside triphosphate hydrolases superfamily protein.
Day 1	maker-VaccDscaff18-augustus-gene-353.32	AT3G28580	3.11	Unknown	P-loop containing nucleoside triphosphate hydrolases superfamily protein.
Day 1	maker-VaccDscaff7-augustus-gene-379.12	AT3G28580	3.6	Unknown	P-loop containing nucleoside triphosphate hydrolases superfamily protein.
Day 1	maker-VaccDscaff17-snap-gene-264.49	AT3G48090	2.03	EDS1	ENHANCED DISEASE SUSCEPTIBILITY 1
Day 1	maker-VaccDscaff17-augustus-gene-30.35	AT3G50980	6.32	XERO1	DEHYDRIN XERO 1
Day 1	snap_masked-VaccDscaff7-processed-gene-344.16	AT3G52970	7.01	CYP76G1	CYTOCHROME P450, FAMILY 76, SUBFAMILY G, POLYPEPTIDE 1
Day 1	maker-VaccDscaff10-augustus-gene-136.27	AT3G57520	2.37	SIP2, RS2	SEED IMBIBITION 2, RAFFINOSE SYNTHASE 2
Day 1	maker-VaccDscaff38-augustus-gene-212.28	AT3G58640	1.69	Unknown	Mitogen activated protein kinase kinase kinase-like protein. Acts upstream of or within phosphorylation, signal transduction, has protein modification of type protein phosphorylation. Involved in protein phosphorylation.
Day 1	snap_masked-VaccDscaff461-processed-gene-0.9	AT3G61440	4.26	CYSC1	CYSTEINE SYNTHASE C1, ß-CYANOALANINE SYNTHASE C1
Day 1	maker-VaccDscaff2-snap-gene-285.41	AT4G01070	2.76	GT72B1, UGT72B1	UDP-GLUCOSE-DEPENDENT GLUCOSYLTRANSFERASE 72 B1
Day 1	snap_masked-VaccDscaff16-processed-gene-324.13	AT4G08850	4.41	MIK2	MDIS1-INTERACTING RECEPTOR LIKE KINASE 2
Day 1	snap_masked-VaccDscaff1-processed-gene-405.22	AT4G14540	3.72	NF-YB3	NUCLEAR FACTOR Y, SUBUNIT B3
Day 1	maker-VaccDscaff22-snap-gene-355.27	AT4G19045	2.01	MOB1B	Member of a conserved family of proteins. Functions redundantly with MOB1A to regulate cell proliferation and JA metabolism.
Day 1	maker-VaccDscaff28-augustus-gene-69.16	AT4G31800	4.3	WRKY18	WRKY DNA-BINDING PROTEIN 18
Day 1	maker-VaccDscaff34-augustus-gene-267.27	AT4G31980	2.52	Unknown	PPPDE thiol peptidase family protein.
Day 1	augustus_masked-VaccDscaff3-processed-gene-17.0	AT4G33720	5.31	CAPE3	CAP (Cysteine-rich secretory proteins, Antigen 5, and Pathogenesis-related 1 protein) superfamily protein.
Day 1	snap_masked-VaccDscaff3-processed-gene-16.28	AT4G33720	6.11	CAPE3	CAP (Cysteine-rich secretory proteins, Antigen 5, and Pathogenesis-related 1 protein) superfamily protein.
Day 1	maker-VaccDscaff2-snap-gene-395.53	AT4G33730	4.15	CAPE1	CAP-DERIVED PEPTIDE 1
Day 1	snap_masked-VaccDscaff32-processed-gene-263.11	AT4G37730	2.44	BZIP7	BASIC LEUCINE-ZIPPER 7
Day 1	snap_masked-VaccDscaff26-processed-gene-110.25	AT4G38260	3.07	Unknown	Transport/golgi organization-like protein (DUF833).
Day 1	snap_masked-VaccDscaff22-processed-gene-121.16	AT4G38660	5.97	Unknown	Pathogenesis-related thaumatin superfamily protein.
Day 1	maker-VaccDscaff37-augustus-gene-220.47	AT4G39660	2.84	AGT2	ALANINE:GLYOXYLATE AMINOTRANSFERASE 2
Day 1	maker-VaccDscaff23-snap-gene-53.59	AT5G06740	3.3	LECRK-S.5	L-TYPE LECTIN RECEPTOR KINASE S.5
Day 1	maker-VaccDscaff147-snap-gene-1.35	AT5G07490	4.12	Unknown	Transmembrane protein.
Day 1	maker-VaccDscaff34-augustus-gene-8.24	AT5G07990	3.67	TT7, CYP75B1	TRANSPARENT TESTA 7, CYTOCHROME P450, FAMILY 75, SUBFAMILY B, POLYPEPTIDE 1
Day 1	maker-VaccDscaff18-augustus-gene-299.22	AT5G15760	3.7	PSRP3/2	PLASTID-SPECIFIC RIBOSOMAL PROTEIN 3/2
Day 1	snap_masked-VaccDscaff24-processed-gene-142.22	AT5G39160	7.7	Unknown	RmlC-like cupins superfamily protein.
Day 1	snap_masked-VaccDscaff24-processed-gene-143.20	AT5G39160	4.28	Unknown	RmlC-like cupins superfamily protein.
Day 1	snap_masked-VaccDscaff15-processed-gene-245.26	AT5G39160	6.92	Unknown	RmlC-like cupins superfamily protein.
Day 1	maker-VaccDscaff7-snap-gene-380.62	AT5G40010	2.93	AATP1, ASD	AAA-ATPASE 1, ATPASE-IN-SEED-DEVELOPMENT
Day 1	maker-VaccDscaff16-snap-gene-45.51	AT5G40010	3.68	AATP1, ASD	AAA-ATPASE 1, ATPASE-IN-SEED-DEVELOPMENT
Day 1	snap_masked-VaccDscaff9-processed-gene-249.13	AT5G49070	4.73	KCS21	3-KETOACYL-COA SYNTHASE 21
Day 1	maker-VaccDscaff4-augustus-gene-172.19	AT5G54800	3.53	GPT1	GROWING PLUS-END TRACKING 1
Day 1	snap_masked-VaccDscaff50-processed-gene-10.20	AT5G60440	3.8	AGL62	AGAMOUS-LIKE 62
Day 1	maker-VaccDscaff37-snap-gene-183.47	AT5G64060	5.87	NAC103	NAC DOMAIN CONTAINING PROTEIN 103
Day 1	maker-VaccDscaff13-augustus-gene-172.21	AT5G66430	3.36	Unknown	S-adenosyl-L-methionine-dependent methyltransferases superfamily protein.
Day 1	snap_masked-VaccDscaff17-processed-gene-139.20	AT1G09610	-2.59	GXM1	GLUCURONOXYLAN METHYLTRANSFERASE 1
Day 1	maker-VaccDscaff22-snap-gene-354.31	AT1G13260	-1.64	RAV1, EDF4	RELATED TO ABI3/VP1 1, ETHYLENE RESPONSE DNA BINDING FACTOR 4
Day 1	maker-VaccDscaff44-snap-gene-204.33	AT1G15030	-2.23	Unknown	Encodes a Cystein-rich peptide (CRP) family protein.
Day 1	augustus_masked-VaccDscaff173-processed-gene-0.1	AT1G18760	-4.73	Unknown	Zinc finger, C3HC4 type (RING finger) family protein.
Day 1	augustus_masked-VaccDscaff27-processed-gene-315.0	AT1G52330	-1.51	Unknown	Late embryogenesis abundant (LEA) hydroxyproline-rich glycoprotein family.
Day 1	maker-VaccDscaff4-snap-gene-304.34	AT1G60170	-2.88	PRP31, EMB1220	EMBRYO DEFECTIVE 1220
Day 1	maker-VaccDscaff35-snap-gene-208.26	AT1G60170	-4.02	PRP31, EMB1220	EMBRYO DEFECTIVE 1220
Day 1	maker-VaccDscaff9-snap-gene-278.38	AT1G60170	-3.41	PRP31, EMB1220	EMBRYO DEFECTIVE 1220
Day 1	maker-VaccDscaff32-augustus-gene-326.24	AT1G63855	-3.67	Unknown	Putative methyltransferase family protein.
Day 1	maker-VaccDscaff42-augustus-gene-23.25	AT1G63855	-6.17	Unknown	Putative methyltransferase family protein.
Day 1	maker-VaccDscaff27-snap-gene-265.39	AT1G65450	-7.14	GLC	GLAUCE
Day 1	maker-VaccDscaff30-snap-gene-281.35	AT1G65930	-3.22	CICDH	CYTOSOLIC NADP+-DEPENDENT ISOCITRATE DEHYDROGENASE
Day 1	maker-VaccDscaff22-augustus-gene-354.24	AT1G68840	-1.67	RAV2, EDF2	RELATED TO ABI3/VP1 2, ETHYLENE RESPONSE DNA BINDING FACTOR 2
Day 1	maker-VaccDscaff35-augustus-gene-212.13	AT1G70370	-2.73	PG2, PGL3	POLYGALACTURONASE 2
Day 1	maker-VaccDscaff12-augustus-gene-41.25	AT1G76170	-2.43	Unknown	2-thiocytidine tRNA biosynthesis protein, TtcA.
Day 1	maker-VaccDscaff840-augustus-gene-0.11	AT1G78630	-1.81	EMB1473	EMBRYO DEFECTIVE 1473
Day 1	maker-VaccDscaff32-augustus-gene-322.33	AT2G01390	-2.73	EMB3111	EMBRYO DEFECTIVE 3111
Day 1	maker-VaccDscaff30-augustus-gene-298.38	AT2G01390	-2.68	EMB3111	EMBRYO DEFECTIVE 3111
Day 1	maker-VaccDscaff13-augustus-gene-42.44	AT2G01390	-2.95	EMB3111	EMBRYO DEFECTIVE 3111
Day 1	maker-VaccDscaff42-augustus-gene-19.34	AT2G01390	-2.74	EMB3111	EMBRYO DEFECTIVE 3111
Day 1	augustus_masked-VaccDscaff14-processed-gene-350.6	AT2G14890	-2.03	AGP9	ARABINOGALACTAN PROTEIN 9
Day 1	maker-VaccDscaff22-augustus-gene-55.55	AT2G30410	-2.35	KIS, TFCA	KIESEL, TUBULIN FOLDING FACTOR A
Day 1	augustus_masked-VaccDscaff1509-processed-gene-0.1	AT2G45590	-2.12	Unknown	Protein kinase superfamily protein.
Day 1	snap_masked-VaccDscaff5-processed-gene-26.19	AT3G06880	-1.33	Unknown	Transducin/WD40 repeat-like superfamily protein.
Day 1	snap_masked-VaccDscaff41-processed-gene-219.17	AT3G46600	-1.71	Unknown	GRAS family transcription factor.
Day 1	maker-VaccDscaff22-augustus-gene-17.31	AT4G00290	-2.91	MSL1	MECHANOSENSITIVE CHANNEL OF SMALL CONDUCTANCE-LIKE (MSL) CHANNEL 1
Day 1	snap_masked-VaccDscaff29-processed-gene-223.15	AT4G13210	-2.65	Unknown	Pectin lyase-like superfamily protein.
Day 1	augustus_masked-VaccDscaff11-processed-gene-6.9	AT4G26320	-1.26	AGP13	ARABINOGALACTAN PROTEIN 13
Day 1	augustus_masked-VaccDscaff15-processed-gene-18.0	AT4G26320	-1.52	AGP13	ARABINOGALACTAN PROTEIN 13
Day 1	maker-VaccDscaff44-snap-gene-218.16	AT5G12910	-2.09	H3.15	HISTONE THREE RELATED 15
Day 1	maker-VaccDscaff89-augustus-gene-5.64	AT5G19610	-2.63	GNL2	GNOM-LIKE 2
Day 1	maker-VaccDscaff97-augustus-gene-0.26	AT5G19610	-2.55	GNL2	GNOM-LIKE 2
Day 1	snap_masked-VaccDscaff14-processed-gene-223.18	AT5G42100	-2.46	BG_PPAP	BETA-1,3-GLUCANASE_PUTATIVE
Day 1	maker-VaccDscaff10-snap-gene-374.25	AT5G58180	-2.65	YKT62	Member of YKT6 Gene Family, R-SNARE protein. Together with YKT61 interacts with SYP41 and are essential for membrane fusion.
Day 1	augustus_masked-VaccDscaff14-processed-gene-190.6	AT5G64200	-3.67	SC35	ORTHOLOG OF HUMAN SPLICING FACTOR SC35
Day 1	maker-VaccDscaff41-snap-gene-30.28	AT5G67360	-1.76	ARA12, SBT1.7	SUBTILISIN-LIKE SERINE PROTEASE 1.7
Day 2	maker-VaccDscaff14-snap-gene-268.50	AT1G10360	4.86	GSTU18	GLUTATHIONE S-TRANSFERASE TAU 18
Day 2	maker-VaccDscaff36-augustus-gene-221.40	AT1G19800	3.48	ABCI14, TGD1	ATP-BINDING CASSETTE I14, TRIGALACTOSYLDIACYLGLYCEROL 1
Day 2	augustus_masked-VaccDscaff9-processed-gene-45.1	AT1G22760	3.73	PAB3, PABP3	POLY(A) BINDING PROTEIN 3
Day 2	snap_masked-VaccDscaff18-processed-gene-40.18	AT1G27730	4.72	STZ, ZAT10	SALT TOLERANCE ZINC FINGER
Day 2	maker-VaccDscaff1286-snap-gene-0.10	AT2G15490	5.1	UGT73B4	UDP-GLYCOSYLTRANSFERASE 73B4
Day 2	snap_masked-VaccDscaff1-processed-gene-288.14	AT2G43840	5.91	UGT74F1	UDP-GLYCOSYLTRANSFERASE 74F1
Day 2	snap_masked-VaccDscaff20-processed-gene-7.13	AT4G00880	2.57	SAUR31	SMALL AUXIN UPREGULATED RNA 31
Day 2	snap_masked-VaccDscaff22-processed-gene-121.16	AT4G38660	4.42	Unknown	Pathogenesis-related thaumatin superfamily protein. Involved in defense response.
Day 2	snap_masked-VaccDscaff15-processed-gene-245.26	AT5G39160	5.16	Unknown	RmlC-like cupins superfamily protein.
Day 2	snap_masked-VaccDscaff3-processed-gene-59.16	AT1G09570	-5.41	FHY2, FRE1, HY8, PHYA	ELONGATED HYPOCOTYL 8, FAR RED ELONGATED 1, FAR RED ELONGATED HYPOCOTYL 2, PHYTOCHROME A
Day 2	maker-VaccDscaff42-augustus-gene-23.25	AT1G63855	-7.23	Unknown	Putative methyltransferase family protein.
Day 3	maker-VaccDscaff2-augustus-gene-309.29	AT1G21370	2.51	Unknown	Transmembrane protein.
Day 3	augustus_masked-VaccDscaff9-processed-gene-45.1	AT1G22760	3.75	PAB3, PABP3	POLY(A) BINDING PROTEIN 3
Day 3	maker-VaccDscaff34-augustus-gene-41.39	AT1G52570	2.65	PLDALPHA2	PHOSPHOLIPASE D ALPHA 2
Day 3	snap_masked-VaccDscaff18-processed-gene-317.16	AT3G55450	2.53	PBL1	PBS1-LIKE 1
Day 4	snap_masked-VaccDscaff34-processed-gene-187.15	AT1G09330	5.88	ECH	ECHIDNA
Day 4	maker-VaccDscaff35-snap-gene-272.50	AT1G11610	2.75	CYP71A18	CYTOCHROME P450, FAMILY 71, SUBFAMILY A, POLYPEPTIDE 18
Day 4	maker-VaccDscaff36-augustus-gene-16.41	AT1G16630	3.87	Unknown	Transmembrane protein.
Day 4	maker-VaccDscaff36-augustus-gene-221.40	AT1G19800	4.12	ABCI14, TGD1	ATP-BINDING CASSETTE I14, TRIGALACTOSYLDIACYLGLYCEROL 1
Day 4	snap_masked-VaccDscaff22-processed-gene-121.19	AT1G20030	8.11	Unknown	Pathogenesis-related thaumatin superfamily protein.
Day 4	maker-VaccDscaff12-augustus-gene-37.30	AT1G20650	3.87	ASG5, PBL21	ALTERED SEED GERMINATION 5, PBS1-LIKE 21
Day 4	maker-VaccDscaff12-snap-gene-10.41	AT1G20650	3.72	ASG5, PBL21	ALTERED SEED GERMINATION 5, PBS1-LIKE 21
Day 4	maker-VaccDscaff1286-snap-gene-0.10	AT2G15490	4.19	UGT73B4	UDP-GLYCOSYLTRANSFERASE 73B4
Day 4	maker-VaccDscaff18-augustus-gene-51.24	AT2G22630	3.84	AGL17	AGAMOUS-LIKE 17
Day 4	maker-VaccDscaff106-snap-gene-4.59	AT2G35140	1.72	Unknown	DCD (Development and Cell Death) domain protein.
Day 4	maker-VaccDscaff8-snap-gene-397.79	AT3G16990	4.4	Unknown	Heme oxygenase-like, multi-helical.
Day 4	maker-VaccDscaff10-snap-gene-385.53	AT3G16990	3.94	Unknown	Heme oxygenase-like, multi-helical.
Day 4	maker-VaccDscaff1-augustus-gene-18.40	AT3G16990	4.86	Unknown	Heme oxygenase-like, multi-helical.
Day 4	maker-VaccDscaff29-augustus-gene-311.44	AT3G47930	3.53	GLDH	L-GALACTONO-1,4-LACTONE DEHYDROGENASE
Day 4	maker-VaccDscaff13-augustus-gene-176.20	AT3G50980	3.97	XERO1	DEHYDRIN XERO 1
Day 4	maker-VaccDscaff24-augustus-gene-343.33	AT4G03250	2.58	Unknown	Homeodomain-like superfamily protein.
Day 4	maker-VaccDscaff36-augustus-gene-268.34	AT4G14940	2.61	AO1	AMINE OXIDASE 1
Day 4	snap_masked-VaccDscaff22-processed-gene-121.16	AT4G38660	4.14	Unknown	Pathogenesis-related thaumatin superfamily protein.
Day 4	maker-VaccDscaff42-snap-gene-30.47	AT5G06740	1.43	LECRK-S.5	L-TYPE LECTIN RECEPTOR KINASE S.5
Day 4	maker-VaccDscaff38-augustus-gene-119.27	AT5G09330	5.12	NAC082, VNI1	NAC DOMAIN CONTAINING PROTEIN 82, VND-INTERACTING 1
Day 4	snap_masked-VaccDscaff15-processed-gene-245.26	AT5G39160	7.81	Unknown	RmlC-like cupins superfamily protein.
Day 4	snap_masked-VaccDscaff24-processed-gene-142.22	AT5G39160	9.18	Unknown	RmlC-like cupins superfamily protein.
Day 4	snap_masked-VaccDscaff24-processed-gene-143.20	AT5G39160	4.71	Unknown	RmlC-like cupins superfamily protein.
Day 4	maker-VaccDscaff37-snap-gene-183.47	AT5G64060	4.79	NAC103	NAC DOMAIN CONTAINING PROTEIN 103
Day 4	maker-VaccDscaff6-snap-gene-340.29	AT5G65400	5.7	Unknown	Alpha/beta-Hydrolases superfamily protein.
Day 5	snap_masked-VaccDscaff29-processed-gene-62.15	AT1G07390	5.74	RLP1	RECEPTOR LIKE PROTEIN 1
Day 5	snap_masked-VaccDscaff21-processed-gene-114.19	AT1G07390	2.7	RLP1	RECEPTOR LIKE PROTEIN 1
Day 5	snap_masked-VaccDscaff26-processed-gene-116.18	AT1G07390	3.13	RLP1	RECEPTOR LIKE PROTEIN 1
Day 5	snap_masked-VaccDscaff26-processed-gene-115.22	AT1G07390	5.95	RLP1	RECEPTOR LIKE PROTEIN 1
Day 5	snap_masked-VaccDscaff34-processed-gene-187.15	AT1G09330	5.17	ECH	ECHIDNA
Day 5	maker-VaccDscaff6-snap-gene-372.33	AT1G09970	4.29	LRR XI-23, RLK7	RECEPTOR-LIKE KINASE 7
Day 5	snap_masked-VaccDscaff26-processed-gene-42.23	AT1G18390	2.99	LRK10L1.2	LEAF RUST 10 DISEASE-RESISTANCE LOCUS RECEPTOR- LIKE PROTEIN KINASE-LIKE 1.2
Day 5	maker-VaccDscaff36-augustus-gene-221.40	AT1G19800	4	ABCI14, TGD1	ATP-BINDING CASSETTE I14, TRIGALACTOSYLDIACYLGLYCEROL 1
Day 5	snap_masked-VaccDscaff12-processed-gene-21.22	AT1G20070	1.42	Unknown	Hypothetical protein.
Day 5	maker-VaccDscaff12-snap-gene-10.41	AT1G20650	3.55	ASG5, PBL21	ALTERED SEED GERMINATION 5, PBS1-LIKE 21
Day 5	maker-VaccDscaff12-augustus-gene-37.30	AT1G20650	3.62	ASG5, PBL21	ALTERED SEED GERMINATION 5, PBS1-LIKE 21
Day 5	snap_masked-VaccDscaff3-processed-gene-101.13	AT1G21310	2.99	EXT3	EXTENSIN 3
Day 5	snap_masked-VaccDscaff39-processed-gene-68.16	AT1G22760	2.28	PAB3, PABP3	POLY(A) BINDING PROTEIN 3
Day 5	maker-VaccDscaff34-augustus-gene-41.39	AT1G52570	2.47	PLDALPHA2	PHOSPHOLIPASE D ALPHA 2
Day 5	snap_masked-VaccDscaff21-processed-gene-113.11	AT1G63430	3.66	Unknown	Leucine-rich repeat protein kinase family protein.
Day 5	maker-VaccDscaff26-augustus-gene-42.42	AT1G66920	3.23	Unknown	Protein kinase superfamily protein.
Day 5	maker-VaccDscaff29-augustus-gene-42.41	AT1G66920	1.92	Unknown	Protein kinase superfamily protein.
Day 5	maker-VaccDscaff16-augustus-gene-98.27	AT1G68590	3.46	PSRP3/1	PLASTID-SPECIFIC RIBOSOMAL PROTEIN 3/1
Day 5	maker-VaccDscaff3-snap-gene-51.33	AT1G72130	1	NPF5.11	NPF5.11
Day 5	maker-VaccDscaff39-snap-gene-34.54	AT2G11890	4.19	CDC26	CELL DIVISION CYCLE PROTEIN 26
Day 5	maker-VaccDscaff1286-snap-gene-0.10	AT2G15490	5.55	UGT73B4	UDP-GLYCOSYLTRANSFERASE 73B4
Day 5	maker-VaccDscaff15-augustus-gene-227.17	AT2G35140	2.68	Unknown	DCD (Development and Cell Death) domain protein.
Day 5	maker-VaccDscaff11-snap-gene-232.31	AT2G35140	2.6	Unknown	DCD (Development and Cell Death) domain protein.
Day 5	maker-VaccDscaff791-augustus-gene-0.5	AT2G44760	2.65	Unknown	Dihydroorotate dehydrogenase (DUF3598).
Day 5	maker-VaccDscaff23-snap-gene-47.47	AT2G46520	1.95	XPO2	XPO2
Day 5	snap_masked-VaccDscaff40-processed-gene-267.23	AT2G46520	2.89	XPO2	XPO2
Day 5	maker-VaccDscaff26-snap-gene-134.19	AT3G05810	3.49	Unknown	IGR motif protein. Acts upstream of or within response to inorganic substance, seed development.
Day 5	maker-VaccDscaff36-augustus-gene-29.31	AT3G15840	4.59	PIFI	POST-ILLUMINATION CHLOROPHYLL FLUORESCENCE INCREASE
Day 5	maker-VaccDscaff10-snap-gene-385.53	AT3G16990	3.06	Unknown	Heme oxygenase-like, multi-helical.
Day 5	maker-VaccDscaff1-augustus-gene-18.40	AT3G16990	3.9	Unknown	Heme oxygenase-like, multi-helical.
Day 5	maker-VaccDscaff8-snap-gene-397.79	AT3G16990	2.91	Unknown	Heme oxygenase-like, multi-helical.
Day 5	maker-VaccDscaff8-augustus-gene-345.40	AT3G22590	1.6	PHP, CDC73	PLANT HOMOLOGOUS TO PARAFIBROMIN
Day 5	augustus_masked-VaccDscaff29-processed-gene-273.8	AT3G27320	5.46	Unknown	Alpha/beta-Hydrolases superfamily protein.
Day 5	snap_masked-VaccDscaff12-processed-gene-9.18	AT3G28690	2.65	PBL36	PBS1-LIKE 36
Day 5	maker-VaccDscaff21-snap-gene-325.41	AT3G50120	2.93	Unknown	Transmembrane protein, putative (DUF247).
Day 5	maker-VaccDscaff8-snap-gene-225.37	AT3G53130	1.48	CYP97C1, LUT1	CYTOCHROME P450 97C1, LUTEIN DEFICIENT 1
Day 5	snap_masked-VaccDscaff17-processed-gene-27.29	AT3G53500	4.17	RS2Z32	ARGININE/SERINE-RICH ZINC KNUCKLE-CONTAINING PROTEIN 32
Day 5	snap_masked-VaccDscaff14-processed-gene-100.16	AT4G08850	2.9	MIK2	MDIS1-INTERACTING RECEPTOR LIKE KINASE 2
Day 5	snap_masked-VaccDscaff36-processed-gene-235.18	AT4G08850	1.95	MIK2	MDIS1-INTERACTING RECEPTOR LIKE KINASE 2
Day 5	snap_masked-VaccDscaff36-processed-gene-219.15	AT4G08850	2.95	MIK2	MDIS1-INTERACTING RECEPTOR LIKE KINASE 2
Day 5	snap_masked-VaccDscaff29-processed-gene-33.11	AT4G08850	5.3	MIK2	MDIS1-INTERACTING RECEPTOR LIKE KINASE 2
Day 5	snap_masked-VaccDscaff16-processed-gene-324.12	AT4G08850	4.22	MIK2	MDIS1-INTERACTING RECEPTOR LIKE KINASE 2
Day 5	snap_masked-VaccDscaff5-processed-gene-354.16	AT4G08850	4.29	MIK2	MDIS1-INTERACTING RECEPTOR LIKE KINASE 2
Day 5	snap_masked-VaccDscaff33-processed-gene-286.22	AT4G08850	1.63	MIK2	MDIS1-INTERACTING RECEPTOR LIKE KINASE 2
Day 5	snap_masked-VaccDscaff16-processed-gene-324.13	AT4G08850	4.91	MIK2	MDIS1-INTERACTING RECEPTOR LIKE KINASE 2
Day 5	maker-VaccDscaff43-snap-gene-245.33	AT4G11650	5.77	OSM34	OSMOTIN 34
Day 5	snap_masked-VaccDscaff35-processed-gene-25.30	AT4G14430	1.63	IBR10	INDOLE-3-BUTYRIC ACID RESPONSE 10
Day 5	snap_masked-VaccDscaff24-processed-gene-145.15	AT4G20830	1.4	BBE19, OGOX1	OLIGOGALACTURONIDE OXIDASE 1
Day 5	maker-VaccDscaff35-augustus-gene-21.28	AT4G24020	2.24	NLP7	NIN LIKE PROTEIN 7
Day 5	maker-VaccDscaff33-augustus-gene-269.34	AT4G25520	1.84	SLK1	SEUSS-LIKE 1
Day 5	snap_masked-VaccDscaff21-processed-gene-60.27	AT4G25590	4.68	ADF7	ACTIN DEPOLYMERIZING FACTOR 7
Day 5	maker-VaccDscaff34-augustus-gene-267.27	AT4G31980	3.54	Unknown	PPPDE thiol peptidase family protein.
Day 5	maker-VaccDscaff126-snap-gene-3.69	AT4G36360	1.52	BGAL3	BETA-GALACTOSIDASE 3
Day 5	snap_masked-VaccDscaff22-processed-gene-121.16	AT4G38660	6.72	Unknown	Pathogenesis-related thaumatin superfamily protein.
Day 5	snap_masked-VaccDscaff45-processed-gene-6.4	AT5G03230	2.13	Unknown	Senescence regulator.
Day 5	maker-VaccDscaff38-augustus-gene-119.27	AT5G09330	3.04	NAC082, VNI1	NAC DOMAIN CONTAINING PROTEIN 82, VND-INTERACTING 1
Day 5	maker-VaccDscaff28-augustus-gene-57.28	AT5G10770	3.05	Unknown	Eukaryotic aspartyl protease family protein.
Day 5	snap_masked-VaccDscaff33-processed-gene-86.17	AT5G11610	6.2	Unknown	Exostosin family protein.
Day 5	snap_masked-VaccDscaff24-processed-gene-142.22	AT5G39160	6.72	Unknown	RmlC-like cupins superfamily protein.
Day 5	snap_masked-VaccDscaff15-processed-gene-245.26	AT5G39160	5.79	Unknown	RmlC-like cupins superfamily protein.
Day 5	maker-VaccDscaff6-snap-gene-340.29	AT5G65400	4.92	Unknown	Alpha/beta-Hydrolases superfamily protein.
Day 5	maker-VaccDscaff2-snap-gene-424.42	AT1G11755	-1.69	LEW1	LEAF WILTING 1
Day 5	snap_masked-VaccDscaff300-processed-gene-0.30	AT2G01570	-3.28	RGA1	REPRESSOR OF GA1-3 1
Day 5	augustus_masked-VaccDscaff6-processed-gene-394.8	AT4G30960	-2.97	SIP3	SNF1-RELATED PROTEIN KINASE 3.14, SNRK3.14, SOS3-INTERACTING PROTEIN 3
Day 5	augustus_masked-VaccDscaff30-processed-gene-327.0	AT5G15230	-1.96	GASA4	GAST1 PROTEIN HOMOLOG 4
Day 5	maker-VaccDscaff11-augustus-gene-5.14	AT5G56530	-2.8	Unknown	tRNA-splicing ligase (DUF239).
Day 6	snap_masked-VaccDscaff29-processed-gene-62.15	AT1G07390	5.19	RLP1	RECEPTOR LIKE PROTEIN 1
Day 6	snap_masked-VaccDscaff26-processed-gene-116.18	AT1G07390	2.96	RLP1	RECEPTOR LIKE PROTEIN 1
Day 6	snap_masked-VaccDscaff34-processed-gene-187.15	AT1G09330	4.44	ECH	ECHIDNA
Day 6	maker-VaccDscaff36-augustus-gene-221.40	AT1G19800	2.79	TGD1, ABCI14	TRIGALACTOSYLDIACYLGLYCEROL 1, ATP-BINDING CASSETTE I14
Day 6	maker-VaccDscaff12-augustus-gene-37.30	AT1G20650	2.89	ASG5, PBL21	ALTERED SEED GERMINATION 5, PBS1-LIKE 21
Day 6	maker-VaccDscaff12-snap-gene-10.41	AT1G20650	2.63	ASG5, PBL21	ALTERED SEED GERMINATION 5, PBS1-LIKE 21
Day 6	snap_masked-VaccDscaff27-processed-gene-207.13	AT1G49980	2.78	Unknown	DNA/RNA polymerases superfamily protein.
Day 6	maker-VaccDscaff1286-snap-gene-0.10	AT2G15490	6.09	UGT73B4	UDP-GLYCOSYLTRANSFERASE 73B4
Day 6	snap_masked-VaccDscaff40-processed-gene-267.23	AT2G46520	1.94	XPO2	Cellular apoptosis susceptibility protein, putative / importin-alpha re-exporter. Involved in protein export from nucleus, protein import into nucleus.
Day 6	maker-VaccDscaff1-augustus-gene-18.40	AT3G16990	2.81	Unknown	Heme oxygenase-like, multi-helical.
Day 6	snap_masked-VaccDscaff24-processed-gene-48.20	AT3G25180	1.95	CYP82G1	CYTOCHROME P450, FAMILY 82, SUBFAMILY G, POLYPEPTIDE 1
Day 6	snap_masked-VaccDscaff12-processed-gene-9.18	AT3G28690	2.96	PBL36	PBS1-LIKE 36
Day 6	snap_masked-VaccDscaff29-processed-gene-33.11	AT4G08850	4.36	MIK2	MDIS1-INTERACTING RECEPTOR LIKE KINASE 2
Day 6	snap_masked-VaccDscaff36-processed-gene-235.18	AT4G08850	1.72	MIK2	MDIS1-INTERACTING RECEPTOR LIKE KINASE 2
Day 6	maker-VaccDscaff43-snap-gene-245.33	AT4G11650	3.78	OSM34	OSMOTIN 34
Day 6	snap_masked-VaccDscaff3-processed-gene-16.28	AT4G33720	4.56	CAPE3	CAP (Cysteine-rich secretory proteins, Antigen 5, and Pathogenesis-related 1 protein) superfamily protein.
Day 6	augustus_masked-VaccDscaff14-processed-gene-342.4	AT4G33720	2.99	CAPE3	CAP (Cysteine-rich secretory proteins, Antigen 5, and Pathogenesis-related 1 protein) superfamily protein.
Day 6	augustus_masked-VaccDscaff3-processed-gene-17.0	AT4G33720	5.58	CAPE3	CAP (Cysteine-rich secretory proteins, Antigen 5, and Pathogenesis-related 1 protein) superfamily protein.
Day 6	maker-VaccDscaff2-snap-gene-395.53	AT4G33730	4.84	CAPE3	CAP (Cysteine-rich secretory proteins, Antigen 5, and Pathogenesis-related 1 protein) superfamily protein.
Day 6	snap_masked-VaccDscaff22-processed-gene-121.16	AT4G38660	5.28	Unknown	Pathogenesis-related thaumatin superfamily protein.
Day 6	maker-VaccDscaff38-augustus-gene-119.27	AT5G09330	2.84	NAC082, VNI1	NAC DOMAIN CONTAINING PROTEIN 82, VND-INTERACTING 1
Day 6	maker-VaccDscaff41-augustus-gene-91.32	AT5G09360	2.29	LAC14	LACCASE 14
Day 6	snap_masked-VaccDscaff15-processed-gene-245.26	AT5G39160	3.87	Unknown	RmlC-like cupins superfamily protein.
Day 6	snap_masked-VaccDscaff24-processed-gene-142.22	AT5G39160	4.41	Unknown	RmlC-like cupins superfamily protein.
Day 6	snap_masked-VaccDscaff24-processed-gene-143.20	AT5G39160	5.21	Unknown	RmlC-like cupins superfamily protein.
Day 6	maker-VaccDscaff40-snap-gene-238.29	AT5G40170	2.03	RLP54	RECEPTOR LIKE PROTEIN 54
Day 6	maker-VaccDscaff37-snap-gene-183.47	AT5G64060	3.12	NAC103	NAC DOMAIN CONTAINING PROTEIN 103
Day 7	snap_masked-VaccDscaff26-processed-gene-116.18	AT1G07390	2.98	RLP1	RECEPTOR LIKE PROTEIN 1

## Sheet: Shared DEGs
Dpo	Blueberry_Gene	Arabidopsis_Gene	Liberty Log2FC C vs. T	Draper Log2FC C vs. T	Protein ID	Protein name		Gene expression
Day 1	snap_masked-VaccDscaff21-processed-gene-114.19	AT1G07390	2.94	4.83	RLP1	RECEPTOR LIKE PROTEIN 1
Day 1	maker-VaccDscaff43-snap-gene-40.61	AT2G31200	2.67	2.66	ADF6	ACTIN DEPOLYMERIZING FACTOR 6			Treatment > Control
Day 1	snap_masked-VaccDscaff12-processed-gene-9.18	AT3G28690	2.19	2.56	PBL36	PBS1-LIKE 36			Treatment = Control
Day 1	maker-VaccDscaff21-snap-gene-325.41	AT3G50120	3.87	4.12	Unknown	Transmembrane protein, putative (DUF247).			Treatment < Control
Day 1	snap_masked-VaccDscaff17-processed-gene-27.29	AT3G53500	2.07	3.48	RS2Z32, RSZ32	ARGININE/SERINE-RICH ZINC KNUCKLE-CONTAINING PROTEIN 32
Day 1	maker-VaccDscaff38-augustus-gene-119.27	AT5G09330	7.58	6.07	NAC082, VNI1	NAC DOMAIN CONTAINING PROTEIN 82, VND-INTERACTING 1
Day 1	maker-VaccDscaff18-snap-gene-353.45	AT5G40010	3.54	2.83	AATP1, ASD	AAA-ATPASE 1, ATPASE-IN-SEED-DEVELOPMENT
Day 1	maker-VaccDscaff12-snap-gene-110.29	AT5G67360	-2.11	-1.6	SBT1.7, ARA12	SUBTILISIN-LIKE SERINE PROTEASE 1.7
Day 4	snap_masked-VaccDscaff36-processed-gene-231.19	AT4G08850	3.17	2.31	MIK2	MDIS1-INTERACTING RECEPTOR LIKE KINASE2
Day 4	maker-VaccDscaff13-augustus-gene-284.16	AT5G51170	2	1.72	ATUSB1	U6 snRNA phosphodiesterase-like protein.
Day 4	maker-VaccDscaff17-augustus-gene-54.34	AT5G02200	-5.77	-8.28	FHL	FAR-RED-ELONGATED HYPOCOTYL1-LIKE
Day 6	maker-VaccDscaff44-snap-gene-204.33	AT1G15030	-1.32	-0.82	Unknown	Encodes a Cysteine-rich peptide (CRP) family protein.
Day 6	maker-VaccDscaff3-snap-gene-17.35	AT1G50050	2.61	2.76	Unknown	CAP (Cysteine-rich secretory proteins, Antigen 5, and Pathogenesis-related 1 protein) superfamily protein
