# Supplementary material for: Deciphering the underlying genetics of galling resistance to the blueberry stem gall wasp in northern highbush blueberry
Source: Hortic Res. 2025 Jul 29;12(11):uhaf197. doi: 10.1093/hr/uhaf197 (PMC12552771; doi:10.1093/hr/uhaf197)
Supplement: Web_Material_uhaf197 [file web_material_uhaf197.zip › Supplemental Table S3 - TopGO GO categories for all DEGs.xlsx]

## Sheet: Information
Title:	Deciphering the underlying genetics of galling resistance to the blueberry stem gall wasp (Hemadas nubilipennis) in northern highbush blueberry (Vaccinium corymbosum)
Authors:	Scott J. Teresi (☨1,2), Mélanie J.A. Body (☨*1), Alder Fulton (1), Adrian E. Platts (1), Marivi Colle (1), Philip D. Fanning (3), Jacquelyn A. Perkins (3), Rodrigo R. Amadeu (4), Juliana Benevenuto (4), Patricio Munoz (4), Jack C. Schultz (5), Rufus Isaacs (3,6), and Patrick P. Edger (*1,2,6) ☨ The authors contributed equally to this study
Affiliations:	(1) Department of Horticulture, Michigan State University, East Lansing, MI 48824, USA (2) Genetics and Genome Sciences Program, Michigan State University, East Lansing, MI 48824, USA (3) Department of Entomology, Michigan State University, East Lansing, MI 48824, USA (4) Blueberry Breeding and Genomics Lab, Horticultural Sciences Department, University of Florida, Gainesville, FL 32611, USA (5) …
Legend:	Supplementary Table S3. TopGO analysis summarizing gene ontology (GO) categories for all differentially expressed genes (DEGs) between treatment (oviposition) and control (damaged) for both susceptible (Liberty) and resistant (Draper) genotypes.

## Sheet: Liberty DEGs
GO.ID	Term	Annotated	Significant	Ratio sign./ann.	Expected	classicFisher	Overrepresented
GO:0006556	S-adenosylmethionine biosynthetic process	4	1	0.25	0.02	0.0156	Y
GO:0006950	response to stress	3445	20	0.00580552	13.51	0.04358	Y
GO:0009250	glucan biosynthetic process	140	3	0.0214286	0.55	0.01775	Y
GO:0009698	phenylpropanoid metabolic process	137	5	0.0364964	0.54	0.00021	Y
GO:0009699	phenylpropanoid biosynthetic process	105	4	0.0380952	0.41	0.00078	Y
GO:0009725	response to hormone	1510	13	0.00860927	5.92	0.00592	Y
GO:0009737	response to abscisic acid	562	6	0.0106762	2.2	0.02323	Y
GO:0009739	response to gibberellin	120	3	0.025	0.47	0.01178	Y
GO:0009808	lignin metabolic process	69	3	0.0434783	0.27	0.00254	Y
GO:0009809	lignin biosynthetic process	56	3	0.0535714	0.22	0.00139	Y
GO:0009827	plant-type cell wall modification	65	2	0.0307692	0.25	0.02697	Y
GO:0009828	plant-type cell wall loosening	37	2	0.0540541	0.15	0.00927	Y
GO:0009833	plant-type primary cell wall biogenesis	28	2	0.0714286	0.11	0.00538	Y
GO:0010025	wax biosynthetic process	35	2	0.0571429	0.14	0.00832	Y
GO:0010166	wax metabolic process	36	2	0.0555556	0.14	0.00879	Y
GO:0010393	galacturonan metabolic process	169	4	0.0236686	0.66	0.00444	Y
GO:0010395	rhamnogalacturonan I metabolic process	6	1	0.166667	0.02	0.0233	Y
GO:0010400	rhamnogalacturonan I side chain metabolic process	2	1	0.5	0.01	0.00783	Y
GO:0010413	glucuronoxylan metabolic process	12	1	0.0833333	0.05	0.04607	Y
GO:0010417	glucuronoxylan biosynthetic process	12	1	0.0833333	0.05	0.04607	Y
GO:0010421	hydrogen peroxide-mediated programmed cell death	2	1	0.5	0.01	0.00783	Y
GO:0010618	aerenchyma formation	3	1	0.333333	0.01	0.01172	Y
GO:0019748	secondary metabolic process	380	6	0.0157895	1.49	0.00384	Y
GO:0030243	cellulose metabolic process	70	3	0.0428571	0.27	0.00264	Y
GO:0030244	cellulose biosynthetic process	65	3	0.0461538	0.25	0.00214	Y
GO:0035561	regulation of chromatin binding	1	1	1	0	0.00392	Y
GO:0035563	positive regulation of chromatin binding	1	1	1	0	0.00392	Y
GO:0036473	cell death in response to oxidative stress	8	1	0.125	0.03	0.03095	Y
GO:0036474	cell death in response to hydrogen peroxide	2	1	0.5	0.01	0.00783	Y
GO:0042545	cell wall modification	174	4	0.0229885	0.68	0.00492	Y
GO:0044550	secondary metabolite biosynthetic process	183	4	0.0218579	0.72	0.00587	Y
GO:0045488	pectin metabolic process	168	4	0.0238095	0.66	0.00435	Y
GO:0045490	pectin catabolic process	98	3	0.0306122	0.38	0.00678	Y
GO:0046500	S-adenosylmethionine metabolic process	9	1	0.111111	0.04	0.03475	Y
GO:0051273	beta-glucan metabolic process	83	3	0.0361446	0.33	0.00427	Y
GO:0051274	beta-glucan biosynthetic process	78	3	0.0384615	0.31	0.00359	Y
GO:0070301	cellular response to hydrogen peroxide	11	1	0.0909091	0.04	0.04231	Y
GO:0071366	cellular response to indolebutyric acid stimulus	2	1	0.5	0.01	0.00783	Y
GO:0080026	response to indolebutyric acid	5	1	0.2	0.02	0.01946	Y
GO:0097468	programmed cell death in response to reactive oxygen species	8	1	0.125	0.03	0.03095	Y
GO:1901957	regulation of cutin biosynthetic process	7	1	0.142857	0.03	0.02713	Y
GO:1990937	xylan acetylation	8	1	0.125	0.03	0.03095	Y
GO:0000002	mitochondrial genome maintenance	13	1	0.0769231	0.05	0.04981	Y
GO:0000105	histidine biosynthetic process	11	1	0.0909091	0.04	0.04231	Y
GO:0000272	polysaccharide catabolic process	142	3	0.0211268	0.56	0.01843	Y
GO:0001101	response to acid chemical	1250	13	0.0104	4.9	0.00115	Y
GO:0001192	maintenance of transcriptional fidelity during DNA-templated transcription elongation	2	1	0.5	0.01	0.00783	Y
GO:0001193	maintenance of transcriptional fidelity during DNA-templated transcription elongation from RNA polymerase II promoter	2	1	0.5	0.01	0.00783	Y
GO:0005993	trehalose catabolic process	1	1	1	0	0.00392	Y
GO:0006082	organic acid metabolic process	1190	9	0.00756303	4.67	0.04362	Y
GO:0006102	isocitrate metabolic process	12	1	0.0833333	0.05	0.04607	Y
GO:0006264	mitochondrial DNA replication	9	1	0.111111	0.04	0.03475	Y
GO:0006283	transcription-coupled nucleotide-excision repair	6	1	0.166667	0.02	0.0233	Y
GO:0006308	DNA catabolic process	9	1	0.111111	0.04	0.03475	Y
GO:0006547	histidine metabolic process	11	1	0.0909091	0.04	0.04231	Y
GO:0006624	vacuolar protein processing	8	1	0.125	0.03	0.03095	Y
GO:0006805	xenobiotic metabolic process	6	2	0.333333	0.02	0.00023	Y
GO:0007265	Ras protein signal transduction	13	1	0.0769231	0.05	0.04981	Y
GO:0008152	metabolic process	11604	54	0.00465357	45.51	0.04631	Y
GO:0009410	response to xenobiotic stimulus	13	2	0.153846	0.05	0.00115	Y
GO:0009414	response to water deprivation	410	5	0.0121951	1.61	0.02268	Y
GO:0009415	response to water	421	5	0.0118765	1.65	0.02507	Y
GO:0009584	detection of visible light	5	1	0.2	0.02	0.01946	Y
GO:0009605	response to external stimulus	1592	12	0.00753769	6.24	0.02148	Y
GO:0009637	response to blue light	90	2	0.0222222	0.35	0.04877	Y
GO:0009639	response to red or far red light	232	4	0.0172414	0.91	0.01322	Y
GO:0009651	response to salt stress	487	5	0.0102669	1.91	0.04274	Y
GO:0009719	response to endogenous stimulus	1538	13	0.00845254	6.03	0.00688	Y
GO:0009804	coumarin metabolic process	9	2	0.222222	0.04	0.00054	Y
GO:0009805	coumarin biosynthetic process	6	1	0.166667	0.02	0.0233	Y
GO:0009987	cellular process	13792	67	0.00485789	54.09	0.00332	Y
GO:0009991	response to extracellular stimulus	337	5	0.0148368	1.32	0.01055	Y
GO:0010033	response to organic substance	1814	14	0.00771775	7.11	0.01088	Y
GO:0010035	response to inorganic substance	782	8	0.0102302	3.07	0.0117	Y
GO:0010114	response to red light	66	2	0.030303	0.26	0.02774	Y
GO:0010161	red light signaling pathway	10	1	0.1	0.04	0.03854	Y
GO:0010201	response to continuous far red light stimulus by the high-irradiance response system	2	1	0.5	0.01	0.00783	Y
GO:0010203	response to very low fluence red light stimulus	1	1	1	0	0.00392	Y
GO:0010218	response to far red light	45	2	0.0444444	0.18	0.0135	Y
GO:0010265	SCF complex assembly	2	1	0.5	0.01	0.00783	Y
GO:0010304	PSII associated light-harvesting complex II catabolic process	8	1	0.125	0.03	0.03095	Y
GO:0016052	carbohydrate catabolic process	233	4	0.0171674	0.91	0.01341	Y
GO:0017006	protein-tetrapyrrole linkage	7	1	0.142857	0.03	0.02713	Y
GO:0017144	drug metabolic process	667	6	0.0089955	2.62	0.04728	Y
GO:0018027	peptidyl-lysine dimethylation	8	1	0.125	0.03	0.03095	Y
GO:0018901	2,4-dichlorophenoxyacetic acid metabolic process	1	1	1	0	0.00392	Y
GO:0018904	ether metabolic process	13	1	0.0769231	0.05	0.04981	Y
GO:0032011	ARF protein signal transduction	8	1	0.125	0.03	0.03095	Y
GO:0032012	regulation of ARF protein signal transduction	8	1	0.125	0.03	0.03095	Y
GO:0032042	mitochondrial DNA metabolic process	11	1	0.0909091	0.04	0.04231	Y
GO:0033993	response to lipid	757	9	0.011889	2.97	0.00289	Y
GO:0034204	lipid translocation	13	1	0.0769231	0.05	0.04981	Y
GO:0035017	cuticle pattern formation	2	1	0.5	0.01	0.00783	Y
GO:0036123	histone H3-K9 dimethylation	6	1	0.166667	0.02	0.0233	Y
GO:0042178	xenobiotic catabolic process	4	1	0.25	0.02	0.0156	Y
GO:0042221	response to chemical	2757	20	0.00725426	10.81	0.00452	Y
GO:0042335	cuticle development	33	2	0.0606061	0.13	0.00742	Y
GO:0042549	photosystem II stabilization	6	1	0.166667	0.02	0.0233	Y
GO:0042631	cellular response to water deprivation	38	2	0.0526316	0.15	0.00976	Y
GO:0042737	drug catabolic process	186	3	0.016129	0.73	0.03685	Y
GO:0043330	response to exogenous dsRNA	1	1	1	0	0.00392	Y
GO:0043331	response to dsRNA	1	1	1	0	0.00392	Y
GO:0043436	oxoacid metabolic process	1187	9	0.00758214	4.66	0.04304	Y
GO:0044085	cellular component biogenesis	1487	11	0.00739744	5.83	0.03083	Y
GO:0044093	positive regulation of molecular function	121	3	0.0247934	0.47	0.01204	Y
GO:0044237	cellular metabolic process	10775	51	0.00473318	42.26	0.04144	Y
GO:0044262	cellular carbohydrate metabolic process	419	8	0.0190931	1.64	0.00024	Y
GO:0044264	cellular polysaccharide metabolic process	283	7	0.024735	1.11	0.00013	Y
GO:0045332	phospholipid translocation	12	1	0.0833333	0.05	0.04607	Y
GO:0046578	regulation of Ras protein signal transduction	10	1	0.1	0.04	0.03854	Y
GO:0050896	response to stimulus	5909	35	0.00592317	23.17	0.00424	Y
GO:0051056	regulation of small GTPase mediated signal transduction	10	1	0.1	0.04	0.03854	Y
GO:0051095	regulation of helicase activity	9	1	0.111111	0.04	0.03475	Y
GO:0051096	positive regulation of helicase activity	7	1	0.142857	0.03	0.02713	Y
GO:0051098	regulation of binding	10	1	0.1	0.04	0.03854	Y
GO:0051099	positive regulation of binding	7	1	0.142857	0.03	0.02713	Y
GO:0051345	positive regulation of hydrolase activity	54	2	0.037037	0.21	0.01907	Y
GO:0051457	maintenance of protein location in nucleus	3	1	0.333333	0.01	0.01172	Y
GO:0051570	regulation of histone H3-K9 methylation	11	1	0.0909091	0.04	0.04231	Y
GO:0051574	positive regulation of histone H3-K9 methylation	6	1	0.166667	0.02	0.0233	Y
GO:0051716	cellular response to stimulus	2909	18	0.00618769	11.41	0.0323	Y
GO:0052803	imidazole-containing compound metabolic process	11	1	0.0909091	0.04	0.04231	Y
GO:0055122	response to very low light intensity stimulus	2	1	0.5	0.01	0.00783	Y
GO:0060148	positive regulation of posttranscriptional gene silencing	10	1	0.1	0.04	0.03854	Y
GO:0060866	leaf abscission	8	1	0.125	0.03	0.03095	Y
GO:0060964	regulation of gene silencing by miRNA	9	1	0.111111	0.04	0.03475	Y
GO:0070887	cellular response to chemical stimulus	1313	12	0.00913938	5.15	0.00516	Y
GO:0071211	protein targeting to vacuole involved in autophagy	2	1	0.5	0.01	0.00783	Y
GO:0071214	cellular response to abiotic stimulus	199	3	0.0150754	0.78	0.04358	Y
GO:0071229	cellular response to acid chemical	515	7	0.0135922	2.02	0.00415	Y
GO:0071236	cellular response to antibiotic	89	2	0.0224719	0.35	0.04781	Y
GO:0071359	cellular response to dsRNA	1	1	1	0	0.00392	Y
GO:0071360	cellular response to exogenous dsRNA	1	1	1	0	0.00392	Y
GO:0071407	cellular response to organic cyclic compound	161	3	0.0186335	0.63	0.02554	Y
GO:0071462	cellular response to water stimulus	39	2	0.0512821	0.15	0.01026	Y
GO:0071466	cellular response to xenobiotic stimulus	8	2	0.25	0.03	0.00042	Y
GO:0071491	cellular response to red light	12	1	0.0833333	0.05	0.04607	Y
GO:0071840	cellular component organization or biogenesis	3389	23	0.00678666	13.29	0.00512	Y
GO:0080001	mucilage extrusion from seed coat	13	1	0.0769231	0.05	0.04981	Y
GO:0080167	response to karrikin	2	1	0.5	0.01	0.00783	Y
GO:0090501	RNA phosphodiester bond hydrolysis	58	2	0.0344828	0.23	0.02181	Y
GO:0097237	cellular response to toxic substance	55	2	0.0363636	0.22	0.01974	Y
GO:0097305	response to alcohol	567	6	0.010582	2.22	0.02413	Y
GO:0104004	cellular response to environmental stimulus	199	3	0.0150754	0.78	0.04358	Y
GO:1900109	regulation of histone H3-K9 dimethylation	5	1	0.2	0.02	0.01946	Y
GO:1900111	positive regulation of histone H3-K9 dimethylation	4	1	0.25	0.02	0.0156	Y
GO:1900368	regulation of RNA interference	12	1	0.0833333	0.05	0.04607	Y
GO:1900370	positive regulation of RNA interference	6	1	0.166667	0.02	0.0233	Y
GO:1901568	fatty acid derivative metabolic process	51	2	0.0392157	0.2	0.01712	Y
GO:1901570	fatty acid derivative biosynthetic process	38	2	0.0526316	0.15	0.00976	Y
GO:1901699	cellular response to nitrogen compound	56	2	0.0357143	0.22	0.02042	Y
GO:1901700	response to oxygen-containing compound	1580	14	0.00886076	6.2	0.00331	Y
GO:1901701	cellular response to oxygen-containing compound	680	8	0.0117647	2.67	0.00525	Y
GO:1990641	response to iron ion starvation	13	2	0.153846	0.05	0.00115	Y

## Sheet: Draper DEGs
GO.ID	Term	Annotated	Significant	Ratio sign./ann.	Expected	classicFisher	Overrepresented
GO:0000003	reproduction	1981	17	0.00858152	10.59	0.03473	Y
GO:0000038	very long-chain fatty acid metabolic process	42	2	0.047619	0.22	0.02122	Y
GO:0000304	response to singlet oxygen	14	2	0.142857	0.07	0.00247	Y
GO:0002376	immune system process	375	6	0.016	2	0.01555	Y
GO:0002682	regulation of immune system process	143	3	0.020979	0.76	0.04144	Y
GO:0002697	regulation of immune effector process	12	2	0.166667	0.06	0.00181	Y
GO:0002831	regulation of response to biotic stimulus	117	4	0.034188	0.63	0.00362	Y
GO:0006597	spermine biosynthetic process	6	1	0.166667	0.03	0.03164	Y
GO:0006749	glutathione metabolic process	77	4	0.0519481	0.41	0.00078	Y
GO:0006952	defense response	1170	15	0.0128205	6.25	0.00146	Y
GO:0006979	response to oxidative stress	459	7	0.0152505	2.45	0.01178	Y
GO:0008295	spermidine biosynthetic process	7	1	0.142857	0.04	0.03682	Y
GO:0009607	response to biotic stimulus	1103	14	0.0126927	5.89	0.00231	Y
GO:0009617	response to bacterium	526	11	0.0209125	2.81	0.00012	Y
GO:0009620	response to fungus	353	5	0.0141643	1.89	0.04124	Y
GO:0009725	response to hormone	1510	18	0.0119205	8.07	0.00111	Y
GO:0009739	response to gibberellin	120	3	0.025	0.64	0.02661	Y
GO:0009740	gibberellic acid mediated signaling pathway	60	2	0.0333333	0.32	0.041	Y
GO:0009751	response to salicylic acid	175	4	0.0228571	0.94	0.01456	Y
GO:0009791	post-embryonic development	1771	16	0.00903444	9.46	0.0267	Y
GO:0010476	gibberellin mediated signaling pathway	62	2	0.0322581	0.33	0.0435	Y
GO:0010618	aerenchyma formation	3	1	0.333333	0.02	0.01595	Y
GO:0018991	oviposition	1	1	1	0.01	0.00534	Y
GO:0019098	reproductive behavior	1	1	1	0.01	0.00534	Y
GO:0021700	developmental maturation	230	5	0.0217391	1.23	0.00795	Y
GO:0022414	reproductive process	1972	17	0.00862069	10.54	0.03346	Y
GO:0031347	regulation of defense response	286	5	0.0174825	1.53	0.01887	Y
GO:0032502	developmental process	3457	29	0.00838878	18.47	0.008	Y
GO:0042547	cell wall modification involved in multidimensional cell growth	9	1	0.111111	0.05	0.04709	Y
GO:0042742	defense response to bacterium	419	8	0.0190931	2.24	0.00188	Y
GO:0043207	response to external biotic stimulus	1101	14	0.0127157	5.88	0.00228	Y
GO:0046662	regulation of oviposition	1	1	1	0.01	0.00534	Y
GO:0050688	regulation of defense response to virus	12	2	0.166667	0.06	0.00181	Y
GO:0050691	regulation of defense response to virus by host	8	2	0.25	0.04	0.00078	Y
GO:0050832	defense response to fungus	260	5	0.0192308	1.39	0.01301	Y
GO:0051607	defense response to virus	61	2	0.0327869	0.33	0.04224	Y
GO:0051707	response to other organism	1101	14	0.0127157	5.88	0.00228	Y
GO:0060416	response to growth hormone	1	1	1	0.01	0.00534	Y
GO:0071370	cellular response to gibberellin stimulus	66	2	0.030303	0.35	0.04868	Y
GO:0080024	indolebutyric acid metabolic process	5	1	0.2	0.03	0.02644	Y
GO:0080026	response to indolebutyric acid	5	1	0.2	0.03	0.02644	Y
GO:0080134	regulation of response to stress	421	8	0.0190024	2.25	0.00194	Y
GO:0080140	regulation of jasmonic acid metabolic process	7	1	0.142857	0.04	0.03682	Y
GO:0080141	regulation of jasmonic acid biosynthetic process	6	1	0.166667	0.03	0.03164	Y
GO:0098542	defense response to other organism	785	10	0.0127389	4.19	0.00951	Y
GO:0098754	detoxification	109	5	0.0458716	0.58	0.0003	Y
GO:1901045	negative regulation of oviposition	1	1	1	0.01	0.00534	Y
GO:2000241	regulation of reproductive process	387	6	0.0155039	2.07	0.01787	Y
GO:2000243	positive regulation of reproductive process	64	2	0.03125	0.34	0.04606	Y
GO:2000377	regulation of reactive oxygen species metabolic process	60	2	0.0333333	0.32	0.041	Y
GO:0000096	sulfur amino acid metabolic process	66	2	0.030303	0.35	0.04868	Y
GO:0000097	sulfur amino acid biosynthetic process	41	2	0.0487805	0.22	0.02028	Y
GO:0000244	spliceosomal tri-snRNP complex assembly	6	1	0.166667	0.03	0.03164	Y
GO:0001101	response to acid chemical	1250	18	0.0144	6.68	0.00012	Y
GO:0002143	tRNA wobble position uridine thiolation	4	1	0.25	0.02	0.02121	Y
GO:0006351	transcription, DNA-templated	2339	19	0.00812313	12.5	0.04226	Y
GO:0006355	regulation of transcription, DNA-templated	2172	18	0.00828729	11.61	0.04041	Y
GO:0006397	mRNA processing	344	5	0.0145349	1.84	0.03759	Y
GO:0006468	protein phosphorylation	1107	14	0.0126468	5.92	0.00239	Y
GO:0006557	S-adenosylmethioninamine biosynthetic process	5	1	0.2	0.03	0.02644	Y
GO:0006575	cellular modified amino acid metabolic process	146	4	0.0273973	0.78	0.00788	Y
GO:0006629	lipid metabolic process	922	10	0.010846	4.93	0.02614	Y
GO:0006631	fatty acid metabolic process	252	4	0.015873	1.35	0.04647	Y
GO:0006720	isoprenoid metabolic process	232	4	0.0172414	1.24	0.03608	Y
GO:0006790	sulfur compound metabolic process	426	8	0.0187793	2.28	0.00209	Y
GO:0006793	phosphorus metabolic process	2007	17	0.00847035	10.73	0.03859	Y
GO:0006796	phosphate-containing compound metabolic process	1961	17	0.00866905	10.48	0.03196	Y
GO:0006805	xenobiotic metabolic process	6	1	0.166667	0.03	0.03164	Y
GO:0006807	nitrogen compound metabolic process	9217	59	0.00640122	49.25	0.04534	Y
GO:0006935	chemotaxis	40	2	0.05	0.21	0.01936	Y
GO:0006970	response to osmotic stress	572	9	0.0157343	3.06	0.00365	Y
GO:0007021	tubulin complex assembly	6	1	0.166667	0.03	0.03164	Y
GO:0007023	post-chaperonin tubulin folding pathway	4	1	0.25	0.02	0.02121	Y
GO:0007275	multicellular organism development	2826	25	0.00884643	15.1	0.00743	Y
GO:0007584	response to nutrient	35	2	0.0571429	0.19	0.01502	Y
GO:0007610	behavior	1	1	1	0.01	0.00534	Y
GO:0008152	metabolic process	11604	76	0.00654947	62.01	0.0074	Y
GO:0009229	thiamine diphosphate biosynthetic process	7	1	0.142857	0.04	0.03682	Y
GO:0009314	response to radiation	829	11	0.013269	4.43	0.00492	Y
GO:0009404	toxin metabolic process	73	4	0.0547945	0.39	0.00064	Y
GO:0009407	toxin catabolic process	49	4	0.0816327	0.26	0.00014	Y
GO:0009414	response to water deprivation	410	9	0.0219512	2.19	0.00036	Y
GO:0009415	response to water	421	9	0.0213777	2.25	0.00044	Y
GO:0009416	response to light stimulus	805	11	0.0136646	4.3	0.00396	Y
GO:0009584	detection of visible light	5	1	0.2	0.03	0.02644	Y
GO:0009605	response to external stimulus	1592	19	0.0119347	8.51	0.00079	Y
GO:0009628	response to abiotic stimulus	2222	24	0.0108011	11.87	0.00064	Y
GO:0009636	response to toxic substance	212	6	0.0283019	1.13	0.00099	Y
GO:0009642	response to light intensity	146	4	0.0273973	0.78	0.00788	Y
GO:0009651	response to salt stress	487	9	0.0184805	2.6	0.00124	Y
GO:0009719	response to endogenous stimulus	1538	18	0.0117035	8.22	0.00137	Y
GO:0009845	seed germination	183	4	0.0218579	0.98	0.01689	Y
GO:0009889	regulation of biosynthetic process	2491	20	0.0080289	13.31	0.0416	Y
GO:0009890	negative regulation of biosynthetic process	339	8	0.0235988	1.81	0.00048	Y
GO:0009892	negative regulation of metabolic process	731	10	0.0136799	3.91	0.0059	Y
GO:0009987	cellular process	13792	84	0.00609049	73.7	0.03495	Y
GO:0010033	response to organic substance	1814	21	0.0115766	9.69	0.00061	Y
GO:0010035	response to inorganic substance	782	13	0.016624	4.18	0.00029	Y
GO:0010043	response to zinc ion	43	2	0.0465116	0.23	0.02218	Y
GO:0010183	pollen tube guidance	40	2	0.05	0.21	0.01936	Y
GO:0010201	response to continuous far red light stimulus by the high-irradiance response system	2	1	0.5	0.01	0.01066	Y
GO:0010203	response to very low fluence red light stimulus	1	1	1	0.01	0.00534	Y
GO:0010218	response to far red light	45	2	0.0444444	0.24	0.02415	Y
GO:0010243	response to organonitrogen compound	143	3	0.020979	0.76	0.04144	Y
GO:0010468	regulation of gene expression	2698	21	0.00778354	14.42	0.04914	Y
GO:0010478	chlororespiration	1	1	1	0.01	0.00534	Y
GO:0010556	regulation of macromolecule biosynthetic process	2345	19	0.00810235	12.53	0.04319	Y
GO:0010558	negative regulation of macromolecule biosynthetic process	313	8	0.0255591	1.67	0.00028	Y
GO:0010605	negative regulation of macromolecule metabolic process	680	10	0.0147059	3.63	0.00358	Y
GO:0010629	negative regulation of gene expression	590	10	0.0169492	3.15	0.00128	Y
GO:0014070	response to organic cyclic compound	306	6	0.0196078	1.64	0.00611	Y
GO:0015712	hexose phosphate transport	2	1	0.5	0.01	0.01066	Y
GO:0015713	phosphoglycerate transmembrane transport	6	1	0.166667	0.03	0.03164	Y
GO:0015714	phosphoenolpyruvate transport	4	1	0.25	0.02	0.02121	Y
GO:0015717	triose phosphate transport	4	1	0.25	0.02	0.02121	Y
GO:0015748	organophosphate ester transport	45	2	0.0444444	0.24	0.02415	Y
GO:0015760	glucose-6-phosphate transport	2	1	0.5	0.01	0.01066	Y
GO:0016310	phosphorylation	1302	14	0.0107527	6.96	0.00978	Y
GO:0017006	protein-tetrapyrrole linkage	7	1	0.142857	0.04	0.03682	Y
GO:0017148	negative regulation of translation	36	2	0.0555556	0.19	0.01585	Y
GO:0018874	benzoate metabolic process	2	1	0.5	0.01	0.01066	Y
GO:0019058	viral life cycle	8	1	0.125	0.04	0.04197	Y
GO:0019079	viral genome replication	6	1	0.166667	0.03	0.03164	Y
GO:0019219	regulation of nucleobase-containing compound metabolic process	2371	19	0.0080135	12.67	0.04739	Y
GO:0019438	aromatic compound biosynthetic process	2964	23	0.00775978	15.84	0.04123	Y
GO:0019499	cyanide metabolic process	3	1	0.333333	0.02	0.01595	Y
GO:0019500	cyanide catabolic process	1	1	1	0.01	0.00534	Y
GO:0019509	L-methionine salvage from methylthioadenosine	9	1	0.111111	0.05	0.04709	Y
GO:0019985	translesion synthesis	8	1	0.125	0.04	0.04197	Y
GO:0031324	negative regulation of cellular metabolic process	433	8	0.0184758	2.31	0.00231	Y
GO:0031326	regulation of cellular biosynthetic process	2451	20	0.00815993	13.1	0.03601	Y
GO:0031327	negative regulation of cellular biosynthetic process	333	8	0.024024	1.78	0.00043	Y
GO:0031663	lipopolysaccharide-mediated signaling pathway	4	1	0.25	0.02	0.02121	Y
GO:0032011	ARF protein signal transduction	8	1	0.125	0.04	0.04197	Y
GO:0032012	regulation of ARF protein signal transduction	8	1	0.125	0.04	0.04197	Y
GO:0032101	regulation of response to external stimulus	122	4	0.0327869	0.65	0.0042	Y
GO:0032496	response to lipopolysaccharide	4	1	0.25	0.02	0.02121	Y
GO:0032501	multicellular organismal process	3159	30	0.00949668	16.88	0.00104	Y
GO:0032504	multicellular organism reproduction	217	4	0.0184332	1.16	0.02927	Y
GO:0032774	RNA biosynthetic process	2343	19	0.00810926	12.52	0.04288	Y
GO:0033206	meiotic cytokinesis	9	1	0.111111	0.05	0.04709	Y
GO:0033530	raffinose metabolic process	3	1	0.333333	0.02	0.01595	Y
GO:0033993	response to lipid	757	10	0.01321	4.05	0.00747	Y
GO:0034227	tRNA thio-modification	4	1	0.25	0.02	0.02121	Y
GO:0034249	negative regulation of cellular amide metabolic process	38	2	0.0526316	0.2	0.01757	Y
GO:0034402	recruitment of 3'-end processing factors to RNA polymerase II holoenzyme complex	2	1	0.5	0.01	0.01066	Y
GO:0034484	raffinose catabolic process	1	1	1	0.01	0.00534	Y
GO:0034654	nucleobase-containing compound biosynthetic process	2662	21	0.00788881	14.23	0.04357	Y
GO:0035264	multicellular organism growth	4	1	0.25	0.02	0.02121	Y
GO:0035436	triose phosphate transmembrane transport	4	1	0.25	0.02	0.02121	Y
GO:0040011	locomotion	54	2	0.037037	0.29	0.03384	Y
GO:0042178	xenobiotic catabolic process	4	1	0.25	0.02	0.02121	Y
GO:0042276	error-prone translesion synthesis	7	1	0.142857	0.04	0.03682	Y
GO:0042330	taxis	40	2	0.05	0.21	0.01936	Y
GO:0042335	cuticle development	33	2	0.0606061	0.18	0.01342	Y
GO:0042357	thiamine diphosphate metabolic process	7	1	0.142857	0.04	0.03682	Y
GO:0042493	response to drug	441	6	0.0136054	2.36	0.03128	Y
GO:0042538	hyperosmotic salinity response	59	2	0.0338983	0.32	0.03977	Y
GO:0042873	aldonate transmembrane transport	6	1	0.166667	0.03	0.03164	Y
GO:0043434	response to peptide hormone	2	1	0.5	0.01	0.01066	Y
GO:0043900	regulation of multi-organism process	217	5	0.0230415	1.16	0.00626	Y
GO:0044237	cellular metabolic process	10775	70	0.00649652	57.58	0.0158	Y
GO:0044255	cellular lipid metabolic process	771	9	0.0116732	4.12	0.02268	Y
GO:0044272	sulfur compound biosynthetic process	160	4	0.025	0.86	0.01078	Y
GO:0045892	negative regulation of transcription, DNA-templated	256	6	0.0234375	1.37	0.00257	Y
GO:0045893	positive regulation of transcription, DNA-templated	485	6	0.0123711	2.59	0.04612	Y
GO:0045934	negative regulation of nucleobase-containing compound metabolic process	308	6	0.0194805	1.65	0.0063	Y
GO:0045944	positive regulation of transcription by RNA polymerase II	189	4	0.021164	1.01	0.01877	Y
GO:0046482	para-aminobenzoic acid metabolic process	5	1	0.2	0.03	0.02644	Y
GO:0046499	S-adenosylmethioninamine metabolic process	5	1	0.2	0.03	0.02644	Y
GO:0047484	regulation of response to osmotic stress	45	2	0.0444444	0.24	0.02415	Y
GO:0048519	negative regulation of biological process	1218	15	0.0123153	6.51	0.00216	Y
GO:0048521	negative regulation of behavior	1	1	1	0.01	0.00534	Y
GO:0048523	negative regulation of cellular process	734	9	0.0122616	3.92	0.0171	Y
GO:0048527	lateral root development	143	3	0.020979	0.76	0.04144	Y
GO:0048583	regulation of response to stimulus	792	11	0.0138889	4.23	0.0035	Y
GO:0048585	negative regulation of response to stimulus	243	5	0.0205761	1.3	0.00994	Y
GO:0048609	multicellular organismal reproductive process	210	4	0.0190476	1.12	0.02638	Y
GO:0048731	system development	2173	19	0.00874367	11.61	0.02195	Y
GO:0048856	anatomical structure development	3298	28	0.00848999	17.62	0.00788	Y
GO:0050789	regulation of biological process	5587	39	0.00698049	29.86	0.03714	Y
GO:0050795	regulation of behavior	1	1	1	0.01	0.00534	Y
GO:0050918	positive chemotaxis	40	2	0.05	0.21	0.01936	Y
GO:0051172	negative regulation of nitrogen compound metabolic process	393	8	0.0203562	2.1	0.00126	Y
GO:0051186	cofactor metabolic process	590	8	0.0135593	3.15	0.01403	Y
GO:0051241	negative regulation of multicellular organismal process	149	3	0.0201342	0.8	0.04587	Y
GO:0051252	regulation of RNA metabolic process	2251	19	0.00844069	12.03	0.03025	Y
GO:0051253	negative regulation of RNA metabolic process	269	6	0.0223048	1.44	0.00328	Y
GO:0051410	detoxification of nitrogen compound	5	1	0.2	0.03	0.02644	Y
GO:0051704	multi-organism process	1659	19	0.0114527	8.87	0.00128	Y
GO:0051716	cellular response to stimulus	2909	23	0.0079065	15.55	0.03431	Y
GO:0055122	response to very low light intensity stimulus	2	1	0.5	0.01	0.01066	Y
GO:0060211	regulation of nuclear-transcribed mRNA poly(A) tail shortening	3	1	0.333333	0.02	0.01595	Y
GO:0060866	leaf abscission	8	1	0.125	0.04	0.04197	Y
GO:0070887	cellular response to chemical stimulus	1313	13	0.00990099	7.02	0.02336	Y
GO:0071222	cellular response to lipopolysaccharide	4	1	0.25	0.02	0.02121	Y
GO:0071466	cellular response to xenobiotic stimulus	8	1	0.125	0.04	0.04197	Y
GO:0071695	anatomical structure maturation	211	4	0.0189573	1.13	0.02678	Y
GO:0071704	organic substance metabolic process	11083	72	0.00649644	59.23	0.01345	Y
GO:0080148	negative regulation of response to water deprivation	5	1	0.2	0.03	0.02644	Y
GO:0090059	protoxylem development	3	1	0.333333	0.02	0.01595	Y
GO:0090351	seedling development	210	4	0.0190476	1.12	0.02638	Y
GO:0097659	nucleic acid-templated transcription	2339	19	0.00812313	12.5	0.04226	Y
GO:1900151	regulation of nuclear-transcribed mRNA catabolic process, deadenylation-dependent decay	3	1	0.333333	0.02	0.01595	Y
GO:1900424	regulation of defense response to bacterium	52	2	0.0384615	0.28	0.03157	Y
GO:1901000	regulation of response to salt stress	36	2	0.0555556	0.19	0.01585	Y
GO:1901001	negative regulation of response to salt stress	14	2	0.142857	0.07	0.00247	Y
GO:1901652	response to peptide	5	1	0.2	0.03	0.02644	Y
GO:1901698	response to nitrogen compound	204	5	0.0245098	1.09	0.00484	Y
GO:1901700	response to oxygen-containing compound	1580	20	0.0126582	8.44	0.00027	Y
GO:1902679	negative regulation of RNA biosynthetic process	258	6	0.0232558	1.38	0.00267	Y
GO:1902680	positive regulation of RNA biosynthetic process	487	6	0.0123203	2.6	0.04688	Y
GO:1903506	regulation of nucleic acid-templated transcription	2172	18	0.00828729	11.61	0.04041	Y
GO:1903507	negative regulation of nucleic acid-templated transcription	258	6	0.0232558	1.38	0.00267	Y
GO:1903508	positive regulation of nucleic acid-templated transcription	487	6	0.0123203	2.6	0.04688	Y
GO:2000112	regulation of cellular macromolecule biosynthetic process	2332	19	0.00814751	12.46	0.04119	Y
GO:2000113	negative regulation of cellular macromolecule biosynthetic process	311	8	0.0257235	1.66	0.00027	Y
GO:2001141	regulation of RNA biosynthetic process	2174	18	0.00827967	11.62	0.04072	Y
