# Supplementary material for: Deciphering the underlying genetics of galling resistance to the blueberry stem gall wasp in northern highbush blueberry
Source: Hortic Res. 2025 Jul 29;12(11):uhaf197. doi: 10.1093/hr/uhaf197 (PMC12552771; doi:10.1093/hr/uhaf197)
Supplement: Web_Material_uhaf197 [file web_material_uhaf197.zip › Supplemental Table S4 - Modules-DEGs overlap.xlsx]

## Sheet: Information
Title:	Deciphering the underlying genetics of galling resistance to the blueberry stem gall wasp (Hemadas nubilipennis) in northern highbush blueberry (Vaccinium corymbosum)
Authors:	Scott J. Teresi (☨1,2), Mélanie J.A. Body (☨*1), Alder Fulton (1), Adrian E. Platts (1), Marivi Colle (1), Philip D. Fanning (3), Jacquelyn A. Perkins (3), Rodrigo R. Amadeu (4), Juliana Benevenuto (4), Patricio Munoz (4), Jack C. Schultz (5), Rufus Isaacs (3,6), and Patrick P. Edger (*1,2,6) ☨ The authors contributed equally to this study
Affiliations:	(1) Department of Horticulture, Michigan State University, East Lansing, MI 48824, USA (2) Genetics and Genome Sciences Program, Michigan State University, East Lansing, MI 48824, USA (3) Department of Entomology, Michigan State University, East Lansing, MI 48824, USA (4) Blueberry Breeding and Genomics Lab, Horticultural Sciences Department, University of Florida, Gainesville, FL 32611, USA (5) …
Legend:	Supplementary Table S4. Differentially expressed genes (DEGs) between treatment (oviposition) and control (damaged) recovered in all the co-expression network modules.

## Sheet: 2022-11-14 - DEG_percentages_in
Comparisons / Modules	darkseagreen3	plum3	turquoise	palevioletred2	lightpink3	brown	blue	lightgreen	brown4	thistle3	orangered3	tan	sienna3	purple	magenta	navajowhite1	darkred	cyan	lightcyan	floralwhite	salmon2	coral1	honeydew	yellow4	darkolivegreen	lightpink4	darkviolet	midnightblue	brown2	lavenderblush3	lightcoral	darkolivegreen4	lavenderblush2	greenyellow	violet	mediumpurple2	paleturquoise	black	coral	ivory	salmon	pink	green	grey60	darkturquoise	saddlebrown	darkgreen	thistle1	steelblue
Number_of_Blueberry_Genes_in_Module	188	324	14499	274	251	3580	3888	1324	691	319	427	1632	902	1826	1894	273	1230	1547	1482	722	275	520	207	448	934	605	331	1507	363	580	404	368	240	1790	935	426	939	2001	166	747	1581	1916	2088	1353	1173	958	1227	644	947
Percent_DRA_T3_vs_LIB_T3_Direction_Total_DEGs	0.367021	0.12963	0.175391	0.0291971	0.0119522	0.00558659	0.00874486	0.00679758	0.00723589	0.00940439	0.00234192	0	0	0.00383352	0.00369588	0	0.00162602	0.00129282	0.000674764	0.00277008	0	0.00192308	0	0.00223214	0.00107066	0.00165289	0	0	0.00275482	0	0.0049505	0.00271739	0	0.00167598	0.00106952	0.00234742	0.00106496	0.00049975	0	0	0.000632511	0.00156576	0	0	0	0.00313152	0	0	0
Percent_DRA_T3_vs_LIB_T3_Direction_Down	0.367021	0.12963	0.117663	0	0.00398406	0.00223464	0.00848765	0.00679758	0.00723589	0.00940439	0.00234192	0	0	0.00383352	0.00369588	0	0.00162602	0	0	0	0	0.00192308	0	0	0.00107066	0	0	0	0	0	0.0049505	0.00271739	0	0.00111732	0	0.00234742	0.00106496	0.00049975	0	0	0.000632511	0	0	0	0	0.00313152	0	0	0
Percent_DRA_T5_vs_LIB_T5_Direction_Total_DEGs	0.351064	0.45679	0.195738	0.0729927	0.0159363	0.0100559	0.00797325	0.00906344	0.0101302	0.00626959	0.00468384	0.00245098	0.00332594	0.00109529	0.00263992	0.014652	0.00243902	0.00129282	0.000674764	0.00277008	0.0218182	0.00384615	0	0.00223214	0.00535332	0.00495868	0.00906344	0.00066357	0.00275482	0.00344828	0.0049505	0.00543478	0.00416667	0.00167598	0	0.00234742	0.00106496	0.0104948	0.0060241	0	0.000632511	0.00574113	0.000957854	0.00221729	0.00170503	0.00208768	0.000814996	0.0015528	0.0031679
Percent_DRA_T5_vs_LIB_T5_Direction_Down	0.351064	0.450617	0.126423	0.0656934	0.00796813	0.00670391	0.00797325	0.00830816	0.0101302	0.00626959	0.00468384	0	0.00332594	0.00109529	0.00211193	0.014652	0.00243902	0.000646412	0.000674764	0	0.0218182	0.00384615	0	0	0.00535332	0	0.00906344	0.00066357	0	0.00344828	0.0049505	0.00543478	0.00416667	0.00167598	0	0.00234742	0	0	0.0060241	0	0.000632511	0	0.000478927	0.00221729	0.00170503	0.00104384	0	0	0.00211193
Percent_DRA_T2_vs_LIB_T2_Direction_Total_DEGs	0.324468	0.0493827	0.162011	0.0218978	0.00796813	0.00865922	0.0113169	0.0128399	0.0101302	0.00940439	0.00234192	0	0.00332594	0.00821468	0.00475185	0	0.00894309	0.000646412	0.000674764	0	0	0.00192308	0	0.00223214	0.00107066	0.00165289	0	0.00066357	0.00826446	0.00172414	0	0	0.00416667	0.00502793	0	0.00234742	0.00212993	0	0	0.00133869	0.00316256	0.000521921	0	0.0014782	0.000852515	0.00208768	0.000814996	0	0
Percent_DRA_T2_vs_LIB_T2_Direction_Down	0.319149	0.0462963	0.10718	0	0.00398406	0.0075419	0.0110597	0.0128399	0.0101302	0.00940439	0.00234192	0	0.00110865	0.00821468	0.00475185	0	0.00894309	0	0	0	0	0	0	0	0	0	0	0	0	0.00172414	0	0	0.00416667	0.00502793	0	0.00234742	0.00212993	0	0	0	0.00316256	0	0	0.0014782	0.000852515	0.00104384	0	0	0
Percent_DRA_T4_vs_LIB_T4_Direction_Total_DEGs	0.276596	0.0864198	0.168287	0.0109489	0.00796813	0.00418994	0.00874486	0.00679758	0.0130246	0.0031348	0.00468384	0.00122549	0.00554324	0.00164294	0.00263992	0	0.00243902	0.00193924	0	0.00138504	0	0.00769231	0.00483092	0.00223214	0.00107066	0.00165289	0	0	0	0	0	0	0	0.00223464	0	0	0	0.0009995	0.0060241	0	0.000632511	0.000521921	0	0	0	0.00104384	0.000814996	0.00465839	0
Percent_DRA_T4_vs_LIB_T4_Direction_Down	0.276596	0.0864198	0.115732	0	0	0.00223464	0.00874486	0.00679758	0.0130246	0.0031348	0.00468384	0	0	0.00164294	0.00263992	0	0.00243902	0	0	0	0	0.00769231	0	0	0.00107066	0	0	0	0	0	0	0	0	0.00223464	0	0	0	0	0.0060241	0	0.000632511	0.000521921	0	0	0	0.00104384	0.000814996	0	0
Percent_DRA_C1_vs_DRA_T1_Direction_Total_DEGs	0.234043	0.0277778	0.00524174	0.0255474	0.0557769	0.0128492	0.00565844	0.00679758	0.00434153	0.00626959	0.00234192	0.00490196	0	0.0104053	0.0063358	0	0.00406504	0	0	0	0	0	0	0	0	0	0	0.00132714	0	0	0.00247525	0.00815217	0	0.000558659	0.00320856	0	0	0.0009995	0	0.00133869	0	0	0.000957854	0	0.00170503	0.00104384	0	0	0
Percent_DRA_T1_vs_LIB_T1_Direction_Total_DEGs	0.212766	0.0833333	0.111318	0.00364964	0.0398406	0.00391061	0.00900206	0.00528701	0.00289436	0.0031348	0.00468384	0.00612745	0.00110865	0.00821468	0.0105597	0	0.00243902	0.000646412	0.000674764	0.00554017	0	0.00192308	0	0	0.00107066	0.00165289	0	0.00132714	0.00275482	0.00172414	0	0	0	0.000558659	0.00106952	0	0	0	0	0	0	0.000521921	0	0	0	0	0	0	0
Percent_DRA_T1_vs_LIB_T1_Direction_Down	0.212766	0.0833333	0.0872474	0	0	0	0.00900206	0.00528701	0.00289436	0.0031348	0.00468384	0	0	0.00821468	0.0105597	0	0.00243902	0.000646412	0.000674764	0	0	0.00192308	0	0	0	0	0	0	0.00275482	0.00172414	0	0	0	0.000558659	0	0	0	0	0	0	0	0	0	0	0	0	0	0	0
Percent_DRA_C2_vs_LIB_C2_Direction_Total_DEGs	0.212766	0.0802469	0.188151	0.00729927	0.0119522	0.00446927	0.00797325	0.00755287	0.00289436	0.0031348	0.00468384	0.000612745	0	0.00219058	0.00211193	0	0.00487805	0	0	0.00138504	0.0109091	0	0	0	0.00107066	0.00165289	0	0.00066357	0	0.00517241	0.00247525	0	0.00416667	0.00111732	0	0.00234742	0.00212993	0	0	0.00267738	0.000632511	0	0.000478927	0.000739098	0	0.00104384	0.000814996	0	0
Percent_DRA_C2_vs_LIB_C2_Direction_Down	0.212766	0.0802469	0.138561	0	0	0.000837989	0.00797325	0.00755287	0.00289436	0.0031348	0.00468384	0	0	0.00219058	0.00211193	0	0.00487805	0	0	0	0.0109091	0	0	0	0.00107066	0	0	0	0	0.00517241	0.00247525	0	0.00416667	0.00111732	0	0.00234742	0.00212993	0	0	0	0.000632511	0	0	0.000739098	0	0.00104384	0.000814996	0	0
Percent_DRA_C1_vs_DRA_T1_Direction_Up	0.196809	0	0.00151735	0	0.0517928	0.0111732	0.00540123	0.00679758	0.00434153	0.0031348	0	0.00490196	0	0.0104053	0.0063358	0	0.00406504	0	0	0	0	0	0	0	0	0	0	0.00066357	0	0	0	0	0	0.000558659	0	0	0	0.0009995	0	0	0	0	0.000957854	0	0.00170503	0	0	0	0
Percent_DRA_C5_vs_DRA_T5_Direction_Total_DEGs	0.191489	0.101852	0.00400028	0.00729927	0.0398406	0.0075419	0.00205761	0.00151057	0.00289436	0	0	0.00551471	0.00554324	0.000547645	0	0.018315	0.00162602	0.000646412	0.00134953	0.00138504	0	0.00192308	0.00483092	0	0	0	0	0.00066357	0	0	0.00742574	0.00271739	0	0	0	0	0	0	0	0	0	0.000521921	0.000478927	0	0.000852515	0	0.00244499	0	0.00105597
Percent_DRA_C5_vs_DRA_T5_Direction_Up	0.191489	0.101852	0.00372439	0.00729927	0.0398406	0.0075419	0.00205761	0.00151057	0.00289436	0	0	0.00551471	0.00554324	0.000547645	0	0.018315	0.00162602	0.000646412	0.00134953	0.00138504	0	0.00192308	0.00483092	0	0	0	0	0.00066357	0	0	0.00742574	0.00271739	0	0	0	0	0	0	0	0	0	0.000521921	0.000478927	0	0.000852515	0	0	0	0.00105597
Percent_DRA_T6_vs_LIB_T6_Direction_Total_DEGs	0.180851	0.345679	0.200841	0.0109489	0.0278884	0.00670391	0.00977366	0.0060423	0.00723589	0.0031348	0.00702576	0.00122549	0.00221729	0.000547645	0.00158395	0.00732601	0.00162602	0.00323206	0.00134953	0	0	0.00384615	0	0	0.00321199	0.00165289	0.00302115	0.00132714	0.00550964	0.00172414	0	0	0	0.00111732	0	0.00234742	0.00212993	0.00149925	0	0.00133869	0.00126502	0.00104384	0.00191571	0.00295639	0.000852515	0	0.00162999	0.0015528	0.00211193
Percent_DRA_T6_vs_LIB_T6_Direction_Down	0.180851	0.342593	0.133113	0.00729927	0.0199203	0.00167598	0.00925926	0.0060423	0.00723589	0.0031348	0.00702576	0	0.00221729	0.000547645	0.00158395	0.00732601	0.00162602	0	0	0	0	0.00384615	0	0	0.00321199	0	0.00302115	0.00132714	0	0.00172414	0	0	0	0.00111732	0	0.00234742	0.00212993	0	0	0	0.00126502	0	0	0.00295639	0.000852515	0	0.000814996	0	0.00211193
Percent_DRA_C4_vs_LIB_C4_Direction_Total_DEGs	0.159574	0.0987654	0.181116	0.00729927	0.0119522	0.00391061	0.00488683	0.00679758	0	0.0031348	0.00936768	0.00122549	0.00221729	0.00164294	0.00105597	0	0	0.00193924	0.000674764	0.00277008	0	0.00192308	0	0.00223214	0.00107066	0.00165289	0	0.00132714	0	0	0	0	0	0.000558659	0	0	0.00212993	0	0	0	0.000632511	0.000521921	0.000478927	0	0	0	0	0	0
Percent_DRA_C4_vs_LIB_C4_Direction_Down	0.159574	0.095679	0.12394	0	0.00398406	0.000558659	0.00488683	0.00679758	0	0.0031348	0.00702576	0.000612745	0	0.00164294	0.00105597	0	0	0	0	0	0	0.00192308	0	0	0.00107066	0	0	0	0	0	0	0	0	0	0	0	0.00212993	0	0	0	0.000632511	0	0	0	0	0	0	0	0
Percent_DRA_C3_vs_LIB_C3_Direction_Total_DEGs	0.148936	0.0987654	0.183461	0.0145985	0.0239044	0.00586592	0.00462963	0.00302115	0.00144718	0.00626959	0.00702576	0.00183824	0.00221729	0.00109529	0.000527983	0	0	0.000646412	0.00269906	0.00277008	0	0	0	0.00223214	0.00107066	0.00165289	0	0.00066357	0	0	0	0	0.00416667	0.000558659	0.00213904	0	0.00212993	0.001999	0.0060241	0.00133869	0.000632511	0.000521921	0.00239464	0.000739098	0	0	0	0	0
Percent_DRA_C3_vs_LIB_C3_Direction_Down	0.148936	0.0987654	0.118905	0	0	0.00027933	0.00385802	0.00302115	0.00144718	0.00626959	0.00468384	0	0.00110865	0.00109529	0.000527983	0	0	0	0	0	0	0	0	0	0.00107066	0	0	0	0	0	0	0	0.00416667	0.000558659	0	0	0.00212993	0.00049975	0.0060241	0	0.000632511	0	0	0.000739098	0	0	0	0	0
Percent_DRA_C6_vs_LIB_C6_Direction_Total_DEGs	0.0691489	0.240741	0.181737	0.0985401	0.0159363	0.00782123	0.00360082	0.00830816	0.00289436	0.00940439	0	0.00428922	0.00554324	0.00164294	0.00211193	0	0.00243902	0.0142211	0.0134953	0.00415512	0.00363636	0.00192308	0	0	0.00214133	0.00165289	0	0.00199071	0	0.00172414	0	0	0	0	0.00106952	0.00234742	0.00106496	0	0	0	0	0	0.000957854	0.000739098	0.000852515	0.00104384	0	0	0.00211193
Percent_DRA_C5_vs_LIB_C5_Direction_Total_DEGs	0.0691489	0.111111	0.190565	0.0218978	0.0159363	0.00837989	0.00488683	0.00453172	0.00144718	0	0	0.00183824	0.00997783	0.00109529	0.00105597	0.003663	0.00162602	0.000646412	0.000674764	0.00277008	0	0.00192308	0	0.00223214	0.00321199	0.00330579	0	0.00331785	0	0.00172414	0	0	0.00416667	0.000558659	0.00106952	0.00234742	0.00212993	0.00049975	0	0.00133869	0.000632511	0.000521921	0.000478927	0	0	0	0.00162999	0	0
Percent_DRA_C5_vs_LIB_C5_Direction_Down	0.0691489	0.108025	0.136975	0	0	0.00027933	0.00411523	0.00453172	0.00144718	0	0	0	0	0.000547645	0.00105597	0	0.000813008	0	0	0	0	0.00192308	0	0	0.00321199	0	0	0	0	0.00172414	0	0	0.00416667	0.000558659	0	0.00234742	0.00212993	0	0	0	0.000632511	0	0	0	0	0	0.00162999	0	0
Percent_DRA_T7_vs_LIB_T7_Direction_Total_DEGs	0.0638298	0.179012	0.139389	0.00364964	0.0119522	0.00335196	0.00257202	0.00226586	0.00144718	0.0031348	0	0.00612745	0	0.00109529	0.00158395	0	0.000813008	0.000646412	0	0.00138504	0	0	0	0.00223214	0.00214133	0.00165289	0.00302115	0	0	0	0	0	0	0.00111732	0	0	0	0.00149925	0	0.00133869	0.00253004	0	0.000478927	0.000739098	0	0	0	0	0
Percent_DRA_T7_vs_LIB_T7_Direction_Down	0.0638298	0.179012	0.100283	0.00364964	0	0.00027933	0.00257202	0.00226586	0.00144718	0.0031348	0	0.000612745	0	0.00109529	0.00158395	0	0	0	0	0	0	0	0	0	0.00214133	0	0.00302115	0	0	0	0	0	0	0.00111732	0	0	0	0	0	0	0.00253004	0	0	0.000739098	0	0	0	0	0
Percent_LIB_C1_vs_LIB_T1_Direction_Total_DEGs	0.0638298	0.00617284	0.00103455	0.0109489	0.0199203	0.00167598	0.000257202	0.000755287	0	0	0	0.00122549	0	0.000547645	0	0	0	0	0.000674764	0	0.00727273	0	0	0.00223214	0	0	0	0	0	0	0	0.00271739	0	0	0.00106952	0	0	0.0009995	0	0	0	0	0	0	0	0	0	0	0
Percent_DRA_C6_vs_LIB_C6_Direction_Down	0.0585106	0.240741	0.127595	0	0	0.00027933	0.00360082	0.0060423	0.00289436	0.00940439	0	0	0.00110865	0.000547645	0.00105597	0	0.000813008	0	0	0	0.00363636	0.00192308	0	0	0.00214133	0	0	0	0	0.00172414	0	0	0	0	0.00106952	0.00234742	0.00106496	0	0	0	0	0	0	0.000739098	0.000852515	0.00104384	0	0	0
Percent_LIB_C1_vs_LIB_T1_Direction_Up	0.0531915	0	6.89703e-05	0	0.0199203	0.00167598	0	0.000755287	0	0	0	0.00122549	0	0.000547645	0	0	0	0	0	0	0	0	0	0	0	0	0	0	0	0	0	0	0	0	0	0	0	0.0009995	0	0	0	0	0	0	0	0	0	0	0
Percent_DRA_C1_vs_LIB_C1_Direction_Total_DEGs	0.0478723	0.154321	0.173115	0.0145985	0.0478088	0.00698324	0.00514403	0.00453172	0	0.0031348	0.00702576	0.00490196	0.00221729	0.000547645	0.00211193	0	0	0	0	0.00277008	0	0	0	0.00446429	0.00107066	0.00165289	0.0060423	0.00199071	0	0	0	0	0	0.000558659	0.00534759	0.00234742	0.00212993	0	0	0.00133869	0.000632511	0.00156576	0.00143678	0	0	0	0.000814996	0	0
Percent_DRA_C1_vs_LIB_C1_Direction_Down	0.0478723	0.154321	0.122836	0.00729927	0	0.000558659	0.00488683	0.00453172	0	0.0031348	0.00702576	0.000612745	0.00110865	0.000547645	0.00211193	0	0	0	0	0	0	0	0	0	0.00107066	0	0.0060423	0	0	0	0	0	0	0.000558659	0	0.00234742	0.00212993	0	0	0	0.000632511	0.000521921	0	0	0	0	0.000814996	0	0
Percent_DRA_C7_vs_LIB_C7_Direction_Total_DEGs	0.0425532	0.302469	0.173529	0.124088	0.0199203	0.0100559	0.00360082	0.00377644	0	0	0.00468384	0.00183824	0.00443459	0.000547645	0.000527983	0	0	0.00452489	0.00539811	0.00277008	0	0	0.00483092	0.00223214	0.00321199	0.00165289	0.00302115	0.00530856	0.00275482	0.00517241	0	0	0	0.000558659	0.00106952	0	0	0	0	0.00133869	0	0.000521921	0.000478927	0.00221729	0.000852515	0	0	0	0.00105597
Percent_DRA_C7_vs_LIB_C7_Direction_Down	0.0425532	0.302469	0.110628	0	0	0	0.00282922	0.00302115	0	0	0.00468384	0	0	0	0.000527983	0	0	0	0	0	0	0	0	0	0.00321199	0	0.00302115	0	0	0.00517241	0	0	0	0	0	0	0	0	0	0	0	0	0	0.00221729	0.000852515	0	0	0	0
Percent_DRA_C1_vs_DRA_T1_Direction_Down	0.037234	0.0277778	0.00372439	0.0255474	0.00398406	0.00167598	0.000257202	0	0	0.0031348	0.00234192	0	0	0	0	0	0	0	0	0	0	0	0	0	0	0	0	0.00066357	0	0	0.00247525	0.00815217	0	0	0.00320856	0	0	0	0	0.00133869	0	0	0	0	0	0.00104384	0	0	0
Percent_DRA_C6_vs_DRA_T6_Direction_Total_DEGs	0.0319149	0.058642	0.00144838	0	0.0119522	0.00363128	0.00154321	0.000755287	0.00289436	0	0	0.000612745	0.00221729	0.000547645	0	0	0.00162602	0	0	0	0	0.00192308	0	0	0	0	0	0.00132714	0	0	0	0	0	0	0	0	0	0	0	0	0	0	0	0	0.00170503	0	0	0	0
Percent_DRA_C6_vs_DRA_T6_Direction_Up	0.0319149	0.058642	0.00124146	0	0.0119522	0.00363128	0.00154321	0.000755287	0.00289436	0	0	0.000612745	0.00221729	0.000547645	0	0	0.00162602	0	0	0	0	0.00192308	0	0	0	0	0	0.00132714	0	0	0	0	0	0	0	0	0	0	0	0	0	0	0	0	0.00170503	0	0	0	0
Percent_DRA_C3_vs_DRA_T3_Direction_Total_DEGs	0.0319149	0	0.000137941	0	0.0119522	0.000558659	0.000257202	0.000755287	0	0	0	0.000612745	0	0.000547645	0.000527983	0	0.000813008	0	0	0	0	0	0	0	0	0	0	0	0	0	0	0	0	0	0	0	0	0	0	0	0	0	0	0	0	0	0	0	0
Percent_DRA_C3_vs_DRA_T3_Direction_Up	0.0319149	0	0.000137941	0	0.0119522	0.000558659	0.000257202	0.000755287	0	0	0	0.000612745	0	0.000547645	0.000527983	0	0.000813008	0	0	0	0	0	0	0	0	0	0	0	0	0	0	0	0	0	0	0	0	0	0	0	0	0	0	0	0	0	0	0	0
Percent_LIB_C7_vs_LIB_T7_Direction_Total_DEGs	0.0265957	0.0679012	0.00213808	0.0985401	0.0119522	0.00167598	0.000257202	0	0	0	0.00234192	0.00551471	0	0	0.000527983	0.003663	0.000813008	0	0.00202429	0	0	0	0	0	0	0.00165289	0.00302115	0	0	0	0	0	0	0.000558659	0.00106952	0	0	0.00049975	0	0	0	0	0	0.000739098	0.000852515	0	0	0	0.00105597
Percent_LIB_C7_vs_LIB_T7_Direction_Up	0.0265957	0	0.00117249	0	0.0119522	0.00139665	0	0	0	0	0.00234192	0.00551471	0	0	0.000527983	0.003663	0.000813008	0	0	0	0	0	0	0	0	0.00165289	0	0	0	0	0	0	0	0	0	0	0	0.00049975	0	0	0	0	0	0	0.000852515	0	0	0	0
Percent_DRA_C4_vs_DRA_T4_Direction_Total_DEGs	0.0212766	0.00308642	0.000137941	0	0.00398406	0.00502793	0.00257202	0.00151057	0.00434153	0	0	0	0	0.000547645	0	0	0.000813008	0	0	0	0	0.00384615	0.00483092	0	0	0	0	0.00199071	0	0	0	0	0	0.00111732	0	0	0	0	0	0	0	0	0.000478927	0	0	0	0	0	0
Percent_DRA_C4_vs_DRA_T4_Direction_Up	0.0212766	0	6.89703e-05	0	0.00398406	0.00502793	0.00257202	0.00151057	0.00434153	0	0	0	0	0.000547645	0	0	0.000813008	0	0	0	0	0.00384615	0.00483092	0	0	0	0	0.00199071	0	0	0	0	0	0.00111732	0	0	0	0	0	0	0	0	0.000478927	0	0	0	0	0	0
Percent_LIB_C4_vs_LIB_T4_Direction_Total_DEGs	0.0159574	0.0154321	0.000689703	0.00729927	0.00398406	0.00167598	0.000257202	0	0	0	0	0.00122549	0	0	0	0	0	0.000646412	0	0	0	0	0.00483092	0	0	0	0	0	0	0	0	0	0	0	0	0	0	0	0	0	0	0	0	0	0.000852515	0	0	0.0015528	0
Percent_DRA_C2_vs_DRA_T2_Direction_Total_DEGs	0.0159574	0.00617284	0.000137941	0	0	0.00195531	0.000257202	0.00226586	0.00289436	0	0	0	0	0	0	0	0.00162602	0	0	0	0	0	0	0	0	0	0	0	0	0	0	0	0	0	0	0	0	0	0	0	0	0	0	0	0	0	0	0	0
Percent_LIB_C5_vs_LIB_T5_Direction_Total_DEGs	0.0159574	0.00308642	0.000275881	0.00729927	0.00398406	0.00027933	0	0	0	0	0	0.00122549	0.00110865	0	0	0	0.000813008	0	0	0	0	0	0	0	0	0	0	0	0	0	0	0	0	0	0	0	0	0.00049975	0	0	0	0	0	0	0	0	0	0	0
Percent_LIB_C4_vs_LIB_T4_Direction_Up	0.0159574	0	0.000689703	0	0.00398406	0.00167598	0.000257202	0	0	0	0	0.00122549	0	0	0	0	0	0	0	0	0	0	0.00483092	0	0	0	0	0	0	0	0	0	0	0	0	0	0	0	0	0	0	0	0	0	0.000852515	0	0	0.0015528	0
Percent_LIB_C5_vs_LIB_T5_Direction_Up	0.0159574	0	0.000137941	0	0.00398406	0	0	0	0	0	0	0.00122549	0	0	0	0	0.000813008	0	0	0	0	0	0	0	0	0	0	0	0	0	0	0	0	0	0	0	0	0.00049975	0	0	0	0	0	0	0	0	0	0	0
Percent_DRA_C2_vs_DRA_T2_Direction_Up	0.0159574	0	0.000137941	0	0	0.00195531	0.000257202	0.00226586	0.00289436	0	0	0	0	0	0	0	0.00162602	0	0	0	0	0	0	0	0	0	0	0	0	0	0	0	0	0	0	0	0	0	0	0	0	0	0	0	0	0	0	0	0
Percent_LIB_C6_vs_LIB_T6_Direction_Total_DEGs	0.0106383	0.0709877	0.00310366	0.109489	0	0.000558659	0.000257202	0.000755287	0	0.0031348	0	0	0.00110865	0	0	0	0	0.00452489	0.00404858	0	0	0	0	0	0.00214133	0	0.00302115	0	0	0	0	0	0	0	0	0	0	0.0009995	0	0	0.00126502	0.00104384	0	0	0.000852515	0	0.000814996	0	0
Percent_LIB_C6_vs_LIB_T6_Direction_Up	0.0106383	0.00617284	0.00213808	0.00364964	0	0.00027933	0.000257202	0.000755287	0	0.0031348	0	0	0	0	0	0	0	0	0	0	0	0	0	0	0	0	0	0	0	0	0	0	0	0	0	0	0	0.0009995	0	0	0.000632511	0.00104384	0	0	0.000852515	0	0.000814996	0	0
Percent_LIB_C1_vs_LIB_T1_Direction_Down	0.0106383	0.00617284	0.000965584	0.0109489	0	0	0.000257202	0	0	0	0	0	0	0	0	0	0	0	0.000674764	0	0.00727273	0	0	0.00223214	0	0	0	0	0	0	0	0.00271739	0	0	0.00106952	0	0	0	0	0	0	0	0	0	0	0	0	0	0
Percent_DRA_C6_vs_LIB_C6_Direction_Up	0.0106383	0	0.0541417	0.0985401	0.0159363	0.0075419	0	0.00226586	0	0	0	0.00428922	0.00443459	0.00109529	0.00105597	0	0.00162602	0.0142211	0.0134953	0.00415512	0	0	0	0	0	0.00165289	0	0.00199071	0	0	0	0	0	0	0	0	0	0	0	0	0	0	0.000957854	0	0	0	0	0	0.00211193
Percent_DRA_T2_vs_LIB_T2_Direction_Up	0.00531915	0.00308642	0.0548314	0.0218978	0.00398406	0.00111732	0.000257202	0	0	0	0	0	0.00221729	0	0	0	0	0.000646412	0.000674764	0	0	0.00192308	0	0.00223214	0.00107066	0.00165289	0	0.00066357	0.00826446	0	0	0	0	0	0	0	0	0	0	0.00133869	0	0.000521921	0	0	0	0.00104384	0.000814996	0	0
Percent_DRA_C7_vs_DRA_T7_Direction_Total_DEGs	0.00531915	0	0.000206911	0	0	0	0	0	0	0	0	0	0	0	0	0	0	0	0	0	0	0	0	0	0	0	0	0	0	0	0	0	0	0	0	0	0	0	0	0	0	0	0	0	0	0	0	0	0
Percent_DRA_C7_vs_DRA_T7_Direction_Up	0.00531915	0	0.000206911	0	0	0	0	0	0	0	0	0	0	0	0	0	0	0	0	0	0	0	0	0	0	0	0	0	0	0	0	0	0	0	0	0	0	0	0	0	0	0	0	0	0	0	0	0	0
Percent_LIB_C7_vs_LIB_T7_Direction_Down	0	0.0679012	0.000965584	0.0985401	0	0.00027933	0.000257202	0	0	0	0	0	0	0	0	0	0	0	0.00202429	0	0	0	0	0	0	0	0.00302115	0	0	0	0	0	0	0.000558659	0.00106952	0	0	0	0	0	0	0	0	0.000739098	0	0	0	0	0.00105597
Percent_LIB_C6_vs_LIB_T6_Direction_Down	0	0.0648148	0.000965584	0.105839	0	0.00027933	0	0	0	0	0	0	0.00110865	0	0	0	0	0.00452489	0.00404858	0	0	0	0	0	0.00214133	0	0.00302115	0	0	0	0	0	0	0	0	0	0	0	0	0	0.000632511	0	0	0	0	0	0	0	0
Percent_LIB_C4_vs_LIB_T4_Direction_Down	0	0.0154321	0	0.00729927	0	0	0	0	0	0	0	0	0	0	0	0	0	0.000646412	0	0	0	0	0	0	0	0	0	0	0	0	0	0	0	0	0	0	0	0	0	0	0	0	0	0	0	0	0	0	0
Percent_DRA_T5_vs_LIB_T5_Direction_Up	0	0.00617284	0.0693151	0.00729927	0.00796813	0.00335196	0	0.000755287	0	0	0	0.00245098	0	0	0.000527983	0	0	0.000646412	0	0.00277008	0	0	0	0.00223214	0	0.00495868	0	0	0.00275482	0	0	0	0	0	0	0	0.00106496	0.0104948	0	0	0	0.00574113	0.000478927	0	0	0.00104384	0.000814996	0.0015528	0.00105597
Percent_LIB_C3_vs_LIB_T3_Direction_Total_DEGs	0	0.00617284	6.89703e-05	0.00364964	0	0	0	0	0	0	0	0.00183824	0	0	0	0	0	0	0.000674764	0	0	0	0.00483092	0	0	0	0	0	0	0	0	0	0	0	0	0	0	0	0	0	0	0	0	0	0	0	0	0.0015528	0
Percent_LIB_C3_vs_LIB_T3_Direction_Down	0	0.00617284	0	0.00364964	0	0	0	0	0	0	0	0	0	0	0	0	0	0	0.000674764	0	0	0	0	0	0	0	0	0	0	0	0	0	0	0	0	0	0	0	0	0	0	0	0	0	0	0	0	0	0
Percent_DRA_C2_vs_DRA_T2_Direction_Down	0	0.00617284	0	0	0	0	0	0	0	0	0	0	0	0	0	0	0	0	0	0	0	0	0	0	0	0	0	0	0	0	0	0	0	0	0	0	0	0	0	0	0	0	0	0	0	0	0	0	0
Percent_DRA_T6_vs_LIB_T6_Direction_Up	0	0.00308642	0.0677288	0.00364964	0.00796813	0.00502793	0.000514403	0	0	0	0	0.00122549	0	0	0	0	0	0.00323206	0.00134953	0	0	0	0	0	0	0.00165289	0	0	0.00550964	0	0	0	0	0	0	0	0	0.00149925	0	0.00133869	0	0.00104384	0.00191571	0	0	0	0.000814996	0.0015528	0
Percent_DRA_C4_vs_LIB_C4_Direction_Up	0	0.00308642	0.0571764	0.00729927	0.00796813	0.00335196	0	0	0	0	0.00234192	0.000612745	0.00221729	0	0	0	0	0.00193924	0.000674764	0.00277008	0	0	0	0.00223214	0	0.00165289	0	0.00132714	0	0	0	0	0	0.000558659	0	0	0	0	0	0	0	0.000521921	0.000478927	0	0	0	0	0	0
Percent_DRA_C5_vs_LIB_C5_Direction_Up	0	0.00308642	0.0535899	0.0218978	0.0159363	0.00810056	0.000771605	0	0	0	0	0.00183824	0.00997783	0.000547645	0	0.003663	0.000813008	0.000646412	0.000674764	0.00277008	0	0	0	0.00223214	0	0.00330579	0	0.00331785	0	0	0	0	0	0	0.00106952	0	0	0.00049975	0	0.00133869	0	0.000521921	0.000478927	0	0	0	0	0	0
Percent_LIB_C5_vs_LIB_T5_Direction_Down	0	0.00308642	0.000137941	0.00729927	0	0.00027933	0	0	0	0	0	0	0.00110865	0	0	0	0	0	0	0	0	0	0	0	0	0	0	0	0	0	0	0	0	0	0	0	0	0	0	0	0	0	0	0	0	0	0	0	0
Percent_DRA_C4_vs_DRA_T4_Direction_Down	0	0.00308642	6.89703e-05	0	0	0	0	0	0	0	0	0	0	0	0	0	0	0	0	0	0	0	0	0	0	0	0	0	0	0	0	0	0	0	0	0	0	0	0	0	0	0	0	0	0	0	0	0	0
Percent_DRA_C3_vs_LIB_C3_Direction_Up	0	0	0.0645562	0.0145985	0.0239044	0.00558659	0.000771605	0	0	0	0.00234192	0.00183824	0.00110865	0	0	0	0	0.000646412	0.00269906	0.00277008	0	0	0	0.00223214	0	0.00165289	0	0.00066357	0	0	0	0	0	0	0.00213904	0	0	0.00149925	0	0.00133869	0	0.000521921	0.00239464	0	0	0	0	0	0
Percent_DRA_C7_vs_LIB_C7_Direction_Up	0	0	0.0629009	0.124088	0.0199203	0.0100559	0.000771605	0.000755287	0	0	0	0.00183824	0.00443459	0.000547645	0	0	0	0.00452489	0.00539811	0.00277008	0	0	0.00483092	0.00223214	0	0.00165289	0	0.00530856	0.00275482	0	0	0	0	0.000558659	0.00106952	0	0	0	0	0.00133869	0	0.000521921	0.000478927	0	0	0	0	0	0.00105597
Percent_DRA_T3_vs_LIB_T3_Direction_Up	0	0	0.0577281	0.0291971	0.00796813	0.00335196	0.000257202	0	0	0	0	0	0	0	0	0	0	0.00129282	0.000674764	0.00277008	0	0	0	0.00223214	0	0.00165289	0	0	0.00275482	0	0	0	0	0.000558659	0.00106952	0	0	0	0	0	0	0.00156576	0	0	0	0	0	0	0
Percent_DRA_T4_vs_LIB_T4_Direction_Up	0	0	0.0525553	0.0109489	0.00796813	0.00195531	0	0	0	0	0	0.00122549	0.00554324	0	0	0	0	0.00193924	0	0.00138504	0	0	0.00483092	0.00223214	0	0.00165289	0	0	0	0	0	0	0	0	0	0	0	0.0009995	0	0	0	0	0	0	0	0	0	0.00465839	0
Percent_DRA_C1_vs_LIB_C1_Direction_Up	0	0	0.0502793	0.00729927	0.0478088	0.00642458	0.000257202	0	0	0	0	0.00428922	0.00110865	0	0	0	0	0	0	0.00277008	0	0	0	0.00446429	0	0.00165289	0	0.00199071	0	0	0	0	0	0	0.00534759	0	0	0	0	0.00133869	0	0.00104384	0.00143678	0	0	0	0	0	0
Percent_DRA_C2_vs_LIB_C2_Direction_Up	0	0	0.0495896	0.00729927	0.0119522	0.00363128	0	0	0	0	0	0.000612745	0	0	0	0	0	0	0	0.00138504	0	0	0	0	0	0.00165289	0	0.00066357	0	0	0	0	0	0	0	0	0	0	0	0.00267738	0	0	0.000478927	0	0	0	0	0	0
Percent_DRA_T7_vs_LIB_T7_Direction_Up	0	0	0.0391061	0	0.0119522	0.00307263	0	0	0	0	0	0.00551471	0	0	0	0	0.000813008	0.000646412	0	0.00138504	0	0	0	0.00223214	0	0.00165289	0	0	0	0	0	0	0	0	0	0	0	0.00149925	0	0.00133869	0	0	0.000478927	0	0	0	0	0	0
Percent_DRA_T1_vs_LIB_T1_Direction_Up	0	0	0.0240706	0.00364964	0.0398406	0.00391061	0	0	0	0	0	0.00612745	0.00110865	0	0	0	0	0	0	0.00554017	0	0	0	0	0.00107066	0.00165289	0	0.00132714	0	0	0	0	0	0	0.00106952	0	0	0	0	0	0	0.000521921	0	0	0	0	0	0	0
Percent_DRA_C5_vs_DRA_T5_Direction_Down	0	0	0.000275881	0	0	0	0	0	0	0	0	0	0	0	0	0	0	0	0	0	0	0	0	0	0	0	0	0	0	0	0	0	0	0	0	0	0	0	0	0	0	0	0	0	0	0	0.00244499	0	0
Percent_DRA_C6_vs_DRA_T6_Direction_Down	0	0	0.000206911	0	0	0	0	0	0	0	0	0	0	0	0	0	0	0	0	0	0	0	0	0	0	0	0	0	0	0	0	0	0	0	0	0	0	0	0	0	0	0	0	0	0	0	0	0	0
Percent_LIB_C3_vs_LIB_T3_Direction_Up	0	0	6.89703e-05	0	0	0	0	0	0	0	0	0.00183824	0	0	0	0	0	0	0	0	0	0	0.00483092	0	0	0	0	0	0	0	0	0	0	0	0	0	0	0	0	0	0	0	0	0	0	0	0	0.0015528	0
Percent_LIB_C2_vs_LIB_T2_Direction_Down	0	0	6.89703e-05	0	0	0	0	0	0	0	0	0	0	0	0	0	0	0	0	0	0	0	0	0.00223214	0	0	0	0	0	0	0	0	0	0	0	0	0	0	0	0	0	0	0	0	0	0	0	0	0
Percent_LIB_C2_vs_LIB_T2_Direction_Total_DEGs	0	0	6.89703e-05	0	0	0	0	0	0	0	0	0	0	0	0	0	0	0	0	0	0	0	0	0.00223214	0	0	0	0	0	0	0	0	0	0	0	0	0	0	0	0	0	0	0	0	0	0	0	0	0
Percent_DRA_C3_vs_DRA_T3_Direction_Down	0	0	0	0	0	0	0	0	0	0	0	0	0	0	0	0	0	0	0	0	0	0	0	0	0	0	0	0	0	0	0	0	0	0	0	0	0	0	0	0	0	0	0	0	0	0	0	0	0
Percent_DRA_C7_vs_DRA_T7_Direction_Down	0	0	0	0	0	0	0	0	0	0	0	0	0	0	0	0	0	0	0	0	0	0	0	0	0	0	0	0	0	0	0	0	0	0	0	0	0	0	0	0	0	0	0	0	0	0	0	0	0
Percent_LIB_C2_vs_LIB_T2_Direction_Up	0	0	0	0	0	0	0	0	0	0	0	0	0	0	0	0	0	0	0	0	0	0	0	0	0	0	0	0	0	0	0	0	0	0	0	0	0	0	0	0	0	0	0	0	0	0	0	0	0
	6.01596	5.43827	4.71129	1.39416	0.856574	0.249162	0.203704	0.19864	0.149059	0.134796	0.124122	0.112745	0.104213	0.0892662	0.0850053	0.0952381	0.0813008	0.073691	0.0708502	0.066482	0.0872727	0.0673077	0.057971	0.0558036	0.0588865	0.0578512	0.060423	0.0491042	0.046832	0.0448276	0.039604	0.0407609	0.0416667	0.0374302	0.0352941	0.0352113	0.0351438	0.0424788	0.0361446	0.0267738	0.025933	0.0287056	0.0239464	0.0251293	0.0238704	0.019833	0.0211899	0.0217391	0.0211193
[truncated: 41 more columns]

## Sheet: TopGO darkseagreen3
GO.ID	Term	Annotated	Significant	Ratio sign./ann.	Expected	classicFisher	Overrepresented	Function
GO:1990110	callus formation	22	1	0.0454545	0.05	0.04546	Y	Callus
GO:0048468	cell development	370	3	0.00810811	0.78	0.04322	Y	Cell cycle
GO:0033319	UDP-D-xylose metabolic process	6	1	0.166667	0.01	0.0126	Y	Cell wall
GO:0033320	UDP-D-xylose biosynthetic process	6	1	0.166667	0.01	0.0126	Y	Cell wall
GO:0042732	D-xylose metabolic process	9	1	0.111111	0.02	0.01885	Y	Cell wall
GO:0031347	regulation of defense response	286	3	0.0104895	0.6	0.0225	Y	Defense
GO:0031349	positive regulation of defense response	112	2	0.0178571	0.24	0.02343	Y	Defense
GO:0098542	defense response to other organism	785	5	0.00636943	1.66	0.02447	Y	Defense
GO:0006952	defense response	1170	6	0.00512821	2.47	0.03573	Y	Defense
GO:0009759	indole glucosinolate biosynthetic process	8	1	0.125	0.02	0.01677	Y	Defense
GO:0009700	indole phytoalexin biosynthetic process	15	1	0.0666667	0.03	0.03122	Y	Defense
GO:0046217	indole phytoalexin metabolic process	15	1	0.0666667	0.03	0.03122	Y	Defense
GO:0052314	phytoalexin metabolic process	15	1	0.0666667	0.03	0.03122	Y	Defense
GO:0052315	phytoalexin biosynthetic process	15	1	0.0666667	0.03	0.03122	Y	Defense
GO:0042343	indole glucosinolate metabolic process	18	1	0.0555556	0.04	0.03735	Y	Defense
GO:0042742	defense response to bacterium	419	5	0.0119332	0.88	0.00186	Y	Defense — Pathogens — Bacteria
GO:0009617	response to bacterium	526	5	0.0095057	1.11	0.00493	Y	Defense — Pathogens — Bacteria
GO:0002239	response to oomycetes	109	2	0.0183486	0.23	0.02227	Y	Defense — Pathogens — Oomycete
GO:0009814	defense response, incompatible interaction	96	2	0.0208333	0.2	0.01756	Y	Defense + Resistance
GO:0051093	negative regulation of developmental process	164	2	0.0121951	0.35	0.04703	Y	Development
GO:0060860	regulation of floral organ abscission	5	1	0.2	0.01	0.01051	Y	Flowering pathway
GO:0060862	negative regulation of floral organ abscission	5	1	0.2	0.01	0.01051	Y	Flowering pathway
GO:0080187	floral organ senescence	6	1	0.166667	0.01	0.0126	Y	Flowering pathway
GO:0032870	cellular response to hormone stimulus	780	5	0.00641026	1.65	0.02388	Y	Phytohormone
GO:0009864	induced systemic resistance, jasmonic acid mediated signaling pathway	10	1	0.1	0.02	0.02092	Y	Phytohormone — Defense — Jasmonic acid + Resistance
GO:0009863	salicylic acid mediated signaling pathway	70	2	0.0285714	0.15	0.00963	Y	Phytohormone — Defense — Salicylic acid
GO:0071446	cellular response to salicylic acid stimulus	76	2	0.0263158	0.16	0.01127	Y	Phytohormone — Defense — Salicylic acid
GO:0080151	positive regulation of salicylic acid mediated signaling pathway	6	1	0.166667	0.01	0.0126	Y	Phytohormone — Defense — Salicylic acid
GO:0009862	systemic acquired resistance, salicylic acid mediated signaling pathway	19	2	0.105263	0.04	0.00073	Y	Phytohormone — Defense — Salicylic acid + Resistance — SAR
GO:1900457	regulation of brassinosteroid mediated signaling pathway	19	1	0.0526316	0.04	0.03938	Y	Phytohormone — Growth — Brassinosteroids
GO:0009691	cytokinin biosynthetic process	21	1	0.047619	0.04	0.04344	Y	Phytohormone — Growth — Cytokinins
GO:0010942	positive regulation of cell death	36	2	0.0555556	0.08	0.00263	Y	Resistance — Cell death
GO:0008219	cell death	199	3	0.0150754	0.42	0.00857	Y	Resistance — Cell death
GO:0010623	programmed cell death involved in cell development	9	1	0.111111	0.02	0.01885	Y	Resistance — Cell death
GO:0010941	regulation of cell death	100	2	0.02	0.21	0.01896	Y	Resistance — Cell death
GO:0012501	programmed cell death	151	2	0.013245	0.32	0.04053	Y	Resistance — Cell death
GO:0010310	regulation of hydrogen peroxide metabolic process	15	1	0.0666667	0.03	0.03122	Y	Resistance — H2O2
GO:0000302	response to reactive oxygen species	170	3	0.0176471	0.36	0.00556	Y	Resistance — ROS
GO:0009627	systemic acquired resistance	83	2	0.0240964	0.18	0.01333	Y	Resistance — SAR
GO:0006950	response to stress	3445	15	0.00435414	7.27	0.00384	Y	Stress
GO:0042060	wound healing	24	1	0.0416667	0.05	0.04949	Y	Wounding
GO:0007165	signal transduction	1632	8	0.00490196	3.45	0.02005	Y
GO:0023052	signaling	1677	8	0.00477042	3.54	0.0232	Y
GO:1902395	regulation of 1-deoxy-D-xylulose-5-phosphate synthase activity	1	1	1	0	0.00211	Y
GO:0018874	benzoate metabolic process	2	1	0.5	0	0.00422	Y
GO:0010322	regulation of isopentenyl diphosphate biosynthetic process, methylerythritol 4-phosphate pathway	3	1	0.333333	0.01	0.00632	Y
GO:1901700	response to oxygen-containing compound	1580	8	0.00506329	3.34	0.01681	Y
GO:0019288	isopentenyl diphosphate biosynthetic process, methylerythritol 4-phosphate pathway	11	1	0.0909091	0.02	0.02299	Y
GO:0000304	response to singlet oxygen	14	1	0.0714286	0.03	0.02917	Y
GO:0009240	isopentenyl diphosphate biosynthetic process	20	1	0.05	0.04	0.04141	Y
GO:0019321	pentose metabolic process	20	1	0.05	0.04	0.04141	Y
GO:0046490	isopentenyl diphosphate metabolic process	20	1	0.05	0.04	0.04141	Y
GO:1901463	regulation of tetrapyrrole biosynthetic process	23	1	0.0434783	0.05	0.04748	Y
GO:0000740	nuclear membrane fusion	1	1	1	0	0.00211	Y
GO:0009838	abscission	41	2	0.0487805	0.09	0.0034	Y
GO:0046521	sphingoid catabolic process	2	1	0.5	0	0.00422	Y
GO:0010035	response to inorganic substance	782	6	0.00767263	1.65	0.00585	Y
GO:0051193	regulation of cofactor metabolic process	55	2	0.0363636	0.12	0.00604	Y
GO:0010273	detoxification of copper ion	3	1	0.333333	0.01	0.00632	Y
GO:0010618	aerenchyma formation	3	1	0.333333	0.01	0.00632	Y
GO:1990169	stress response to copper ion	3	1	0.333333	0.01	0.00632	Y
GO:0006457	protein folding	194	3	0.0154639	0.41	0.00799	Y
GO:0061077	chaperone-mediated protein folding	69	2	0.0289855	0.15	0.00937	Y
GO:0009558	embryo sac cellularization	5	1	0.2	0.01	0.01051	Y
GO:0010198	synergid death	5	1	0.2	0.01	0.01051	Y
GO:0046482	para-aminobenzoic acid metabolic process	5	1	0.2	0.01	0.01051	Y
GO:0071071	regulation of phospholipid biosynthetic process	6	1	0.166667	0.01	0.0126	Y
GO:1903725	regulation of phospholipid metabolic process	6	1	0.166667	0.01	0.0126	Y
GO:2001025	positive regulation of response to drug	6	1	0.166667	0.01	0.0126	Y
GO:2001040	positive regulation of cellular response to drug	6	1	0.166667	0.01	0.0126	Y
GO:0002229	defense response to oomycetes	86	2	0.0232558	0.18	0.01426	Y
GO:0071236	cellular response to antibiotic	89	2	0.0224719	0.19	0.01522	Y
GO:0001101	response to acid chemical	1250	7	0.0056	2.64	0.01535	Y
GO:0000972	transcription-dependent tethering of RNA polymerase II gene DNA at nuclear periphery	8	1	0.125	0.02	0.01677	Y
GO:0007130	synaptonemal complex assembly	8	1	0.125	0.02	0.01677	Y
GO:0007349	cellularization	8	1	0.125	0.02	0.01677	Y
GO:0060866	leaf abscission	8	1	0.125	0.02	0.01677	Y
GO:0070193	synaptonemal complex organization	8	1	0.125	0.02	0.01677	Y
GO:0009408	response to heat	259	3	0.011583	0.55	0.01736	Y
GO:0046677	response to antibiotic	278	3	0.0107914	0.59	0.0209	Y
GO:0030149	sphingolipid catabolic process	10	1	0.1	0.02	0.02092	Y
GO:0071586	CAAX-box protein processing	10	1	0.1	0.02	0.02092	Y
GO:0080120	CAAX-box protein maturation	10	1	0.1	0.02	0.02092	Y
GO:1990414	replication-born double-strand break repair via sister chromatid exchange	10	1	0.1	0.02	0.02092	Y
GO:0051704	multi-organism process	1659	8	0.00482218	3.5	0.0219	Y
GO:0046466	membrane lipid catabolic process	11	1	0.0909091	0.02	0.02299	Y
GO:0061687	detoxification of inorganic compound	11	1	0.0909091	0.02	0.02299	Y
GO:0071229	cellular response to acid chemical	515	4	0.00776699	1.09	0.02315	Y
GO:0035690	cellular response to drug	113	2	0.0176991	0.24	0.02382	Y
GO:0043171	peptide catabolic process	12	1	0.0833333	0.03	0.02505	Y
GO:0042221	response to chemical	2757	11	0.00398984	5.82	0.02641	Y
GO:0010206	photosystem II repair	13	1	0.0769231	0.03	0.02711	Y
GO:0071495	cellular response to endogenous stimulus	810	5	0.00617284	1.71	0.02754	Y
GO:0050896	response to stimulus	5909	19	0.00321543	12.48	0.02763	Y
GO:0010120	camalexin biosynthetic process	14	1	0.0714286	0.03	0.02917	Y
GO:0042126	nitrate metabolic process	14	1	0.0714286	0.03	0.02917	Y
GO:0042128	nitrate assimilation	14	1	0.0714286	0.03	0.02917	Y
GO:0052317	camalexin metabolic process	14	1	0.0714286	0.03	0.02917	Y
GO:0031110	regulation of microtubule polymerization or depolymerization	15	1	0.0666667	0.03	0.03122	Y
GO:0043328	protein transport to vacuole involved in ubiquitin-dependent protein catabolic process via the multivesicular body sorting pathway	15	1	0.0666667	0.03	0.03122	Y
GO:1900056	negative regulation of leaf senescence	15	1	0.0666667	0.03	0.03122	Y
GO:1905622	negative regulation of leaf development	15	1	0.0666667	0.03	0.03122	Y
GO:0006970	response to osmotic stress	572	4	0.00699301	1.21	0.03234	Y
GO:0009856	pollination	331	3	0.00906344	0.7	0.03271	Y
GO:0044706	multi-multicellular organism process	331	3	0.00906344	0.7	0.03271	Y
GO:0009938	negative regulation of gibberellic acid mediated signaling pathway	16	1	0.0625	0.03	0.03327	Y
GO:0017014	protein nitrosylation	16	1	0.0625	0.03	0.03327	Y
GO:0018119	peptidyl-cysteine S-nitrosylation	16	1	0.0625	0.03	0.03327	Y
GO:0046519	sphingoid metabolic process	17	1	0.0588235	0.04	0.03531	Y
GO:0097501	stress response to metal ion	17	1	0.0588235	0.04	0.03531	Y
GO:0006108	malate metabolic process	18	1	0.0555556	0.04	0.03735	Y
GO:0043162	ubiquitin-dependent protein catabolic process via the multivesicular body sorting pathway	18	1	0.0555556	0.04	0.03735	Y
GO:0071941	nitrogen cycle metabolic process	18	1	0.0555556	0.04	0.03735	Y
GO:2001057	reactive nitrogen species metabolic process	19	1	0.0526316	0.04	0.03938	Y
GO:0051241	negative regulation of multicellular organismal process	149	2	0.0134228	0.31	0.03957	Y
GO:0046148	pigment biosynthetic process	153	2	0.0130719	0.32	0.04151	Y
GO:0071310	cellular response to organic substance	919	5	0.0054407	1.94	0.04375	Y
GO:0010118	stomatal movement	160	2	0.0125	0.34	0.04499	Y
GO:0010380	regulation of chlorophyll biosynthetic process	22	1	0.0454545	0.05	0.04546	Y
GO:0071407	cellular response to organic cyclic compound	161	2	0.0124224	0.34	0.0455	Y
GO:0009266	response to temperature stimulus	644	4	0.00621118	1.36	0.04664	Y
GO:0007064	mitotic sister chromatid cohesion	23	1	0.0434783	0.05	0.04748	Y
GO:0009403	toxin biosynthetic process	23	1	0.0434783	0.05	0.04748	Y
GO:0048768	root hair cell tip growth	23	1	0.0434783	0.05	0.04748	Y
GO:0050829	defense response to Gram-negative bacterium	23	1	0.0434783	0.05	0.04748	Y
GO:0071396	cellular response to lipid	388	3	0.00773196	0.82	0.04858	Y
GO:0016999	antibiotic metabolic process	168	2	0.0119048	0.35	0.04909	Y
GO:0000245	spliceosomal complex assembly	24	1	0.0416667	0.05	0.04949	Y
GO:0046688	response to copper ion	24	1	0.0416667	0.05	0.04949	Y

## Sheet: TopGO plum3
GO.ID	Term	Annotated	Significant	Ratio sign./ann.	Expected	classicFisher	Overrepresented	Function
GO:0007049	cell cycle	584	7	0.0119863	2.97	0.02977	Y	Cell cycle
GO:0030244	cellulose biosynthetic process	65	3	0.0461538	0.33	0.00445	Y	Cell wall
GO:0009808	lignin metabolic process	69	3	0.0434783	0.35	0.00526	Y	Cell wall
GO:0030243	cellulose metabolic process	70	3	0.0428571	0.36	0.00548	Y	Cell wall
GO:0051274	beta-glucan biosynthetic process	78	3	0.0384615	0.4	0.00739	Y	Cell wall
GO:0051273	beta-glucan metabolic process	83	3	0.0361446	0.42	0.00877	Y	Cell wall
GO:0009833	plant-type primary cell wall biogenesis	28	2	0.0714286	0.14	0.00889	Y	Cell wall
GO:0010246	rhamnogalacturonan I biosynthetic process	3	1	0.333333	0.02	0.01518	Y	Cell wall
GO:0071555	cell wall organization	289	5	0.017301	1.47	0.0162	Y	Cell wall
GO:0010395	rhamnogalacturonan I metabolic process	6	1	0.166667	0.03	0.03013	Y	Cell wall
GO:0009809	lignin biosynthetic process	56	2	0.0357143	0.28	0.03304	Y	Cell wall
GO:0009250	glucan biosynthetic process	140	3	0.0214286	0.71	0.03472	Y	Cell wall
GO:0045489	pectin biosynthetic process	59	2	0.0338983	0.3	0.03635	Y	Cell wall
GO:0033319	UDP-D-xylose metabolic process	6	1	0.166667	0.03	0.03013	Y	Cell wall
GO:0033320	UDP-D-xylose biosynthetic process	6	1	0.166667	0.03	0.03013	Y	Cell wall
GO:0042732	D-xylose metabolic process	9	1	0.111111	0.05	0.04486	Y	Cell wall
GO:0009698	phenylpropanoid metabolic process	137	3	0.0218978	0.7	0.03287	Y	Defense
GO:0019748	secondary metabolic process	380	5	0.0131579	1.93	0.04489	Y	Defense
GO:0009963	positive regulation of flavonoid biosynthetic process	10	1	0.1	0.05	0.04971	Y	Defense
GO:0080088	spermidine hydroxycinnamate conjugate biosynthetic process	3	1	0.333333	0.02	0.01518	Y	Defense
GO:0009620	response to fungus	353	7	0.01983	1.8	0.00221	Y	Defense — Pathogens — Fungus
GO:0050832	defense response to fungus	260	5	0.0192308	1.32	0.01067	Y	Defense — Pathogens — Fungus
GO:0044238	primary metabolic process	10290	66	0.00641399	52.33	0.00738	Y	Nutrients
GO:0010116	positive regulation of abscisic acid biosynthetic process	6	1	0.166667	0.03	0.03013	Y	Phytohormone — Stress — Abscisic acid
GO:0071963	establishment or maintenance of cell polarity regulating cell shape	3	1	0.333333	0.02	0.01518	Y	Polarity
GO:2000769	regulation of establishment or maintenance of cell polarity regulating cell shape	3	1	0.333333	0.02	0.01518	Y	Polarity
GO:0032878	regulation of establishment or maintenance of cell polarity	8	1	0.125	0.04	0.03997	Y	Polarity
GO:0051235	maintenance of location	77	3	0.038961	0.39	0.00713	Y
GO:0045229	external encapsulating structure organization	338	6	0.0177515	1.72	0.00771	Y
GO:0072708	response to sorbitol	2	1	0.5	0.01	0.01015	Y
GO:0009987	cellular process	13792	87	0.006308	70.14	0.00082	Y
GO:0051651	maintenance of location in cell	45	3	0.0666667	0.23	0.00156	Y
GO:0080001	mucilage extrusion from seed coat	13	2	0.153846	0.07	0.00193	Y
GO:0072595	maintenance of protein localization in organelle	15	2	0.133333	0.08	0.00258	Y
GO:0046685	response to arsenic-containing substance	17	2	0.117647	0.09	0.00332	Y
GO:0016485	protein processing	60	3	0.05	0.31	0.00355	Y
GO:0071704	organic substance metabolic process	11083	71	0.00640621	56.36	0.00446	Y
GO:1901259	chloroplast rRNA processing	21	2	0.0952381	0.11	0.00506	Y
GO:0010203	response to very low fluence red light stimulus	1	1	1	0.01	0.00509	Y
GO:0035561	regulation of chromatin binding	1	1	1	0.01	0.00509	Y
GO:0035563	positive regulation of chromatin binding	1	1	1	0.01	0.00509	Y
GO:0043330	response to exogenous dsRNA	1	1	1	0.01	0.00509	Y
GO:0043331	response to dsRNA	1	1	1	0.01	0.00509	Y
GO:0071359	cellular response to dsRNA	1	1	1	0.01	0.00509	Y
GO:0071360	cellular response to exogenous dsRNA	1	1	1	0.01	0.00509	Y
GO:1903842	response to arsenite ion	1	1	1	0.01	0.00509	Y
GO:0032507	maintenance of protein location in cell	26	2	0.0769231	0.13	0.00769	Y
GO:0045185	maintenance of protein location	26	2	0.0769231	0.13	0.00769	Y
GO:0010201	response to continuous far red light stimulus by the high-irradiance response system	2	1	0.5	0.01	0.01015	Y
GO:0010265	SCF complex assembly	2	1	0.5	0.01	0.01015	Y
GO:0034247	snoRNA splicing	2	1	0.5	0.01	0.01015	Y
GO:0034397	telomere localization	2	1	0.5	0.01	0.01015	Y
GO:0034398	telomere tethering at nuclear periphery	2	1	0.5	0.01	0.01015	Y
GO:0034402	recruitment of 3'-end processing factors to RNA polymerase II holoenzyme complex	2	1	0.5	0.01	0.01015	Y
GO:0043111	replication fork arrest	2	1	0.5	0.01	0.01015	Y
GO:0043182	vacuolar sequestering of sodium ion	2	1	0.5	0.01	0.01015	Y
GO:0044821	meiotic telomere tethering at nuclear periphery	2	1	0.5	0.01	0.01015	Y
GO:0045141	meiotic telomere clustering	2	1	0.5	0.01	0.01015	Y
GO:0055063	sulfate ion homeostasis	2	1	0.5	0.01	0.01015	Y
GO:0055122	response to very low light intensity stimulus	2	1	0.5	0.01	0.01015	Y
GO:0070197	meiotic attachment of telomere to nuclear envelope	2	1	0.5	0.01	0.01015	Y
GO:0090220	chromosome localization to nuclear envelope involved in homologous chromosome segregation	2	1	0.5	0.01	0.01015	Y
GO:0097240	chromosome attachment to the nuclear envelope	2	1	0.5	0.01	0.01015	Y
GO:0008152	metabolic process	11604	72	0.00620476	59.01	0.01037	Y
GO:0051604	protein maturation	97	3	0.0309278	0.49	0.01337	Y
GO:0045898	regulation of RNA polymerase II transcriptional preinitiation complex assembly	3	1	0.333333	0.02	0.01518	Y
GO:0045899	positive regulation of RNA polymerase II transcriptional preinitiation complex assembly	3	1	0.333333	0.02	0.01518	Y
GO:0051291	protein heterooligomerization	3	1	0.333333	0.02	0.01518	Y
GO:0051457	maintenance of protein location in nucleus	3	1	0.333333	0.02	0.01518	Y
GO:0044237	cellular metabolic process	10775	67	0.0062181	54.79	0.01524	Y
GO:0042178	xenobiotic catabolic process	4	1	0.25	0.02	0.02019	Y
GO:0043181	vacuolar sequestering	4	1	0.25	0.02	0.02019	Y
GO:0090143	nucleoid organization	4	1	0.25	0.02	0.02019	Y
GO:0090435	protein localization to nuclear envelope	4	1	0.25	0.02	0.02019	Y
GO:1900111	positive regulation of histone H3-K9 dimethylation	4	1	0.25	0.02	0.02019	Y
GO:0010218	response to far red light	45	2	0.0444444	0.23	0.02202	Y
GO:0043170	macromolecule metabolic process	8627	55	0.00637533	43.87	0.02223	Y
GO:0043562	cellular response to nitrogen levels	47	2	0.0425532	0.24	0.02388	Y
GO:0051084	'de novo' posttranslational protein folding	48	2	0.0416667	0.24	0.02484	Y
GO:0051085	chaperone cofactor-dependent protein refolding	48	2	0.0416667	0.24	0.02484	Y
GO:0000455	enzyme-directed rRNA pseudouridine synthesis	5	1	0.2	0.03	0.02517	Y
GO:0006883	cellular sodium ion homeostasis	5	1	0.2	0.03	0.02517	Y
GO:0009413	response to flooding	5	1	0.2	0.03	0.02517	Y
GO:0009584	detection of visible light	5	1	0.2	0.03	0.02517	Y
GO:0048478	replication fork protection	5	1	0.2	0.03	0.02517	Y
GO:1900109	regulation of histone H3-K9 dimethylation	5	1	0.2	0.03	0.02517	Y
GO:0030433	ubiquitin-dependent ERAD pathway	49	2	0.0408163	0.25	0.02581	Y
GO:0000278	mitotic cell cycle	338	5	0.0147929	1.72	0.02937	Y
GO:0006458	'de novo' protein folding	53	2	0.0377358	0.27	0.02985	Y
GO:0006805	xenobiotic metabolic process	6	1	0.166667	0.03	0.03013	Y
GO:0036123	histone H3-K9 dimethylation	6	1	0.166667	0.03	0.03013	Y
GO:0042549	photosystem II stabilization	6	1	0.166667	0.03	0.03013	Y
GO:0051303	establishment of chromosome localization	6	1	0.166667	0.03	0.03013	Y
GO:0051574	positive regulation of histone H3-K9 methylation	6	1	0.166667	0.03	0.03013	Y
GO:0071486	cellular response to high light intensity	6	1	0.166667	0.03	0.03013	Y
GO:1900370	positive regulation of RNA interference	6	1	0.166667	0.03	0.03013	Y
GO:0044260	cellular macromolecule metabolic process	7286	47	0.00645073	37.05	0.03195	Y
GO:0072350	tricarboxylic acid metabolic process	56	2	0.0357143	0.28	0.03304	Y
GO:0016043	cellular component organization	2886	22	0.00762301	14.68	0.03328	Y
GO:0017006	protein-tetrapyrrole linkage	7	1	0.142857	0.04	0.03506	Y
GO:0019464	glycine decarboxylation via glycine cleavage system	7	1	0.142857	0.04	0.03506	Y
GO:0048358	mucilage pectin biosynthetic process	7	1	0.142857	0.04	0.03506	Y
GO:0051099	positive regulation of binding	7	1	0.142857	0.04	0.03506	Y
GO:0098609	cell-cell adhesion	7	1	0.142857	0.04	0.03506	Y
GO:0006418	tRNA aminoacylation for protein translation	60	2	0.0333333	0.31	0.03748	Y
GO:0065008	regulation of biological quality	1179	11	0.00932994	6	0.03781	Y
GO:0009642	response to light intensity	146	3	0.0205479	0.74	0.03857	Y
GO:0043038	amino acid activation	62	2	0.0322581	0.32	0.03978	Y
GO:0043039	tRNA aminoacylation	62	2	0.0322581	0.32	0.03978	Y
GO:0006546	glycine catabolic process	8	1	0.125	0.04	0.03997	Y
GO:0006624	vacuolar protein processing	8	1	0.125	0.04	0.03997	Y
GO:0018027	peptidyl-lysine dimethylation	8	1	0.125	0.04	0.03997	Y
GO:0043489	RNA stabilization	8	1	0.125	0.04	0.03997	Y
GO:0060260	regulation of transcription initiation from RNA polymerase II promoter	8	1	0.125	0.04	0.03997	Y
GO:0060261	positive regulation of transcription initiation from RNA polymerase II promoter	8	1	0.125	0.04	0.03997	Y
GO:0071466	cellular response to xenobiotic stimulus	8	1	0.125	0.04	0.03997	Y
GO:1902369	negative regulation of RNA catabolic process	8	1	0.125	0.04	0.03997	Y
GO:1902932	positive regulation of alcohol biosynthetic process	8	1	0.125	0.04	0.03997	Y
GO:2000144	positive regulation of DNA-templated transcription, initiation	8	1	0.125	0.04	0.03997	Y
GO:0034504	protein localization to nucleus	66	2	0.030303	0.34	0.04454	Y
GO:0036503	ERAD pathway	66	2	0.030303	0.34	0.04454	Y
GO:0006308	DNA catabolic process	9	1	0.111111	0.05	0.04486	Y
GO:0006998	nuclear envelope organization	9	1	0.111111	0.05	0.04486	Y
GO:0055078	sodium ion homeostasis	9	1	0.111111	0.05	0.04486	Y
GO:0060964	regulation of gene silencing by miRNA	9	1	0.111111	0.05	0.04486	Y
GO:0061077	chaperone-mediated protein folding	69	2	0.0289855	0.35	0.04824	Y
GO:0006972	hyperosmotic response	70	2	0.0285714	0.36	0.0495	Y
GO:0009610	response to symbiotic fungus	10	1	0.1	0.05	0.04971	Y
GO:0010161	red light signaling pathway	10	1	0.1	0.05	0.04971	Y
GO:0031118	rRNA pseudouridine synthesis	10	1	0.1	0.05	0.04971	Y
GO:0042135	neurotransmitter catabolic process	10	1	0.1	0.05	0.04971	Y
GO:0050000	chromosome localization	10	1	0.1	0.05	0.04971	Y
GO:0051098	regulation of binding	10	1	0.1	0.05	0.04971	Y
GO:0060148	positive regulation of posttranscriptional gene silencing	10	1	0.1	0.05	0.04971	Y
GO:0071586	CAAX-box protein processing	10	1	0.1	0.05	0.04971	Y
GO:0080120	CAAX-box protein maturation	10	1	0.1	0.05	0.04971	Y
GO:0098771	inorganic ion homeostasis	271	4	0.0147601	1.38	0.04979	Y

## Sheet: TopGO palevioletred2
GO.ID	Term	Annotated	Significant	Ratio sign./ann.	Expected	classicFisher	Overrepresented	Function
GO:0007049	cell cycle	584	7	0.0119863	3.32	0.04965	Y	Cell cycle
GO:0000910	cytokinesis	112	4	0.0357143	0.64	0.00387	Y	Cell cycle
GO:0002009	morphogenesis of an epithelium	3	1	0.333333	0.02	0.01697	Y	Cell cycle
GO:0048729	tissue morphogenesis	3	1	0.333333	0.02	0.01697	Y	Cell cycle
GO:0045488	pectin metabolic process	168	6	0.0357143	0.96	0.00041	Y	Cell wall
GO:0010393	galacturonan metabolic process	169	6	0.035503	0.96	0.00042	Y	Cell wall
GO:1990937	xylan acetylation	8	2	0.25	0.05	0.00088	Y	Cell wall
GO:0071555	cell wall organization	289	7	0.0242215	1.64	0.00136	Y	Cell wall
GO:0052324	plant-type cell wall cellulose biosynthetic process	16	2	0.125	0.09	0.00366	Y	Cell wall
GO:0010215	cellulose microfibril organization	17	2	0.117647	0.1	0.00413	Y	Cell wall
GO:0052541	plant-type cell wall cellulose metabolic process	19	2	0.105263	0.11	0.00515	Y	Cell wall
GO:0030245	cellulose catabolic process	1	1	1	0.01	0.00569	Y	Cell wall
GO:0046274	lignin catabolic process	1	1	1	0.01	0.00569	Y	Cell wall
GO:0051275	beta-glucan catabolic process	1	1	1	0.01	0.00569	Y	Cell wall
GO:0070726	cell wall assembly	20	2	0.1	0.11	0.00571	Y	Cell wall
GO:0071668	plant-type cell wall assembly	20	2	0.1	0.11	0.00571	Y	Cell wall
GO:0006022	aminoglycan metabolic process	24	2	0.0833333	0.14	0.00817	Y	Cell wall
GO:0010400	rhamnogalacturonan I side chain metabolic process	2	1	0.5	0.01	0.01135	Y	Cell wall
GO:1900030	regulation of pectin biosynthetic process	2	1	0.5	0.01	0.01135	Y	Cell wall
GO:1901064	syringal lignin metabolic process	2	1	0.5	0.01	0.01135	Y	Cell wall
GO:1901066	syringal lignin biosynthetic process	2	1	0.5	0.01	0.01135	Y	Cell wall
GO:1901428	regulation of syringal lignin biosynthetic process	2	1	0.5	0.01	0.01135	Y	Cell wall
GO:1901430	positive regulation of syringal lignin biosynthetic process	2	1	0.5	0.01	0.01135	Y	Cell wall
GO:0009664	plant-type cell wall organization	161	4	0.0248447	0.92	0.01359	Y	Cell wall
GO:0052546	cell wall pectin metabolic process	33	2	0.0606061	0.19	0.01511	Y	Cell wall
GO:2001007	negative regulation of cellulose biosynthetic process	3	1	0.333333	0.02	0.01697	Y	Cell wall
GO:0006023	aminoglycan biosynthetic process	5	1	0.2	0.03	0.02812	Y	Cell wall
GO:0006024	glycosaminoglycan biosynthetic process	5	1	0.2	0.03	0.02812	Y	Cell wall
GO:0009806	lignan metabolic process	6	1	0.166667	0.03	0.03365	Y	Cell wall
GO:0009807	lignan biosynthetic process	6	1	0.166667	0.03	0.03365	Y	Cell wall
GO:0010395	rhamnogalacturonan I metabolic process	6	1	0.166667	0.03	0.03365	Y	Cell wall
GO:0045489	pectin biosynthetic process	59	2	0.0338983	0.34	0.04451	Y	Cell wall
GO:0030203	glycosaminoglycan metabolic process	8	1	0.125	0.05	0.04462	Y	Cell wall
GO:0031222	arabinan catabolic process	8	1	0.125	0.05	0.04462	Y	Cell wall
GO:0033319	UDP-D-xylose metabolic process	6	2	0.333333	0.03	0.00047	Y	Cell wall
GO:0033320	UDP-D-xylose biosynthetic process	6	2	0.333333	0.03	0.00047	Y	Cell wall
GO:0042732	D-xylose metabolic process	9	2	0.222222	0.05	0.00113	Y	Cell wall
GO:0000272	polysaccharide catabolic process	142	4	0.028169	0.81	0.00888	Y	Cell wall
GO:0015790	UDP-xylose transmembrane transport	3	1	0.333333	0.02	0.01697	Y	Cell wall
GO:0032881	regulation of polysaccharide metabolic process	40	2	0.05	0.23	0.02176	Y	Cell wall
GO:0010677	negative regulation of cellular carbohydrate metabolic process	7	1	0.142857	0.04	0.03915	Y	Cell wall
GO:0010675	regulation of cellular carbohydrate metabolic process	56	2	0.0357143	0.32	0.04051	Y	Cell wall
GO:0046271	phenylpropanoid catabolic process	1	1	1	0.01	0.00569	Y	Defense
GO:1900378	positive regulation of secondary metabolite biosynthetic process	5	1	0.2	0.03	0.02812	Y	Defense
GO:0019336	phenol-containing compound catabolic process	7	1	0.142857	0.04	0.03915	Y	Defense
GO:0009800	cinnamic acid biosynthetic process	5	2	0.4	0.03	0.00032	Y	Defense
GO:0009803	cinnamic acid metabolic process	6	2	0.333333	0.03	0.00047	Y	Defense
GO:0009805	coumarin biosynthetic process	6	2	0.333333	0.03	0.00047	Y	Defense
GO:0009804	coumarin metabolic process	9	2	0.222222	0.05	0.00113	Y	Defense
GO:0009825	multidimensional cell growth	40	2	0.05	0.23	0.02176	Y	Development
GO:0099402	plant organ development	1188	12	0.010101	6.76	0.03844	Y	Development
GO:0006109	regulation of carbohydrate metabolic process	81	4	0.0493827	0.46	0.00119	Y	Nutrients
GO:0043255	regulation of carbohydrate biosynthetic process	57	3	0.0526316	0.32	0.00421	Y	Nutrients
GO:0016052	carbohydrate catabolic process	233	5	0.0214592	1.33	0.0108	Y	Nutrients
GO:0032885	regulation of polysaccharide biosynthetic process	28	2	0.0714286	0.16	0.01102	Y	Nutrients
GO:0110128	phloem sucrose unloading	2	1	0.5	0.01	0.01135	Y	Nutrients
GO:0042445	hormone metabolic process	306	5	0.0163399	1.74	0.03085	Y	Phytohormone
GO:0010817	regulation of hormone levels	426	6	0.0140845	2.42	0.03519	Y	Phytohormone
GO:0009725	response to hormone	1510	14	0.00927152	8.59	0.04851	Y	Phytohormone
GO:0006556	S-adenosylmethionine biosynthetic process	4	1	0.25	0.02	0.02256	Y	Phytohormone — Defense — Ethylene
GO:0009866	induced systemic resistance, ethylene mediated signaling pathway	4	1	0.25	0.02	0.02256	Y	Phytohormone — Defense — Ethylene + Resistance
GO:0046244	salicylic acid catabolic process	4	1	0.25	0.02	0.02256	Y	Phytohormone — Defense — Salicylic acid
GO:0009696	salicylic acid metabolic process	52	2	0.0384615	0.3	0.03539	Y	Phytohormone — Defense — Salicylic acid
GO:1902222	erythrose 4-phosphate/phosphoenolpyruvate family amino acid catabolic process	12	2	0.166667	0.07	0.00204	Y	Phytohormone — Defense — Salicylic acid + Defense
GO:1902221	erythrose 4-phosphate/phosphoenolpyruvate family amino acid metabolic process	26	2	0.0769231	0.15	0.00955	Y	Phytohormone — Defense — Salicylic acid + Defense
GO:0080024	indolebutyric acid metabolic process	5	1	0.2	0.03	0.02812	Y	Phytohormone — Growth — Auxin
GO:0080026	response to indolebutyric acid	5	1	0.2	0.03	0.02812	Y	Phytohormone — Growth — Auxin
GO:0010116	positive regulation of abscisic acid biosynthetic process	6	1	0.166667	0.03	0.03365	Y	Phytohormone — Stress — Abscisic acid
GO:0001736	establishment of planar polarity	3	1	0.333333	0.02	0.01697	Y	Polarity
GO:0007164	establishment of tissue polarity	4	1	0.25	0.02	0.02256	Y	Polarity
GO:0001738	morphogenesis of a polarized epithelium	3	1	0.333333	0.02	0.01697	Y	Polarity + Meristem
GO:0006979	response to oxidative stress	459	6	0.0130719	2.61	0.04759	Y	Resistance — Oxidative stress
GO:0036473	cell death in response to oxidative stress	8	1	0.125	0.05	0.04462	Y	Resistance — Oxidative stress + Cell death
GO:0097468	programmed cell death in response to reactive oxygen species	8	1	0.125	0.05	0.04462	Y	Resistance — ROS + Cell death
GO:1901957	regulation of cutin biosynthetic process	7	1	0.142857	0.04	0.03915	Y	Wax
GO:0010025	wax biosynthetic process	35	2	0.0571429	0.2	0.0169	Y	Wax
GO:0010166	wax metabolic process	36	2	0.0555556	0.2	0.01783	Y	Wax
GO:0009225	nucleotide-sugar metabolic process	53	4	0.0754717	0.3	0.00024	Y
GO:0006559	L-phenylalanine catabolic process	12	2	0.166667	0.07	0.00204	Y
GO:0005993	trehalose catabolic process	1	1	1	0.01	0.00569	Y
GO:0019321	pentose metabolic process	20	2	0.1	0.11	0.00571	Y
GO:0006558	L-phenylalanine metabolic process	26	2	0.0769231	0.15	0.00955	Y
GO:0110127	phloem unloading	2	1	0.5	0.01	0.01135	Y
GO:0006065	UDP-glucuronate biosynthetic process	4	1	0.25	0.02	0.02256	Y
GO:0032787	monocarboxylic acid metabolic process	505	7	0.0138614	2.87	0.02561	Y
GO:0046398	UDP-glucuronate metabolic process	5	1	0.2	0.03	0.02812	Y
GO:0044275	cellular carbohydrate catabolic process	46	2	0.0434783	0.26	0.02824	Y
GO:0072330	monocarboxylic acid biosynthetic process	311	5	0.0160772	1.77	0.03274	Y
GO:0006011	UDP-glucose metabolic process	6	1	0.166667	0.03	0.03365	Y
GO:1901700	response to oxygen-containing compound	1580	15	0.00949367	8.99	0.03512	Y
GO:0055074	calcium ion homeostasis	60	2	0.0333333	0.34	0.04588	Y
GO:0010035	response to inorganic substance	782	14	0.0179028	4.45	0.00015	Y
GO:0017144	drug metabolic process	667	12	0.017991	3.79	0.00044	Y
GO:0009987	cellular process	13792	97	0.00703306	78.46	0.00051	Y
GO:0009414	response to water deprivation	410	9	0.0219512	2.33	0.00058	Y
GO:0042737	drug catabolic process	186	6	0.0322581	1.06	0.0007	Y
GO:0009415	response to water	421	9	0.0213777	2.39	0.0007	Y
GO:1901606	alpha-amino acid catabolic process	88	4	0.0454545	0.5	0.00161	Y
GO:0009058	biosynthetic process	5766	48	0.00832466	32.8	0.00209	Y
GO:0009063	cellular amino acid catabolic process	97	4	0.0412371	0.55	0.0023	Y
GO:0000281	mitotic cytokinesis	100	4	0.04	0.57	0.00257	Y
GO:0044249	cellular biosynthetic process	5535	46	0.00831075	31.49	0.00283	Y
GO:0016054	organic acid catabolic process	169	5	0.0295858	0.96	0.00284	Y
GO:0046395	carboxylic acid catabolic process	169	5	0.0295858	0.96	0.00284	Y
GO:0061640	cytoskeleton-dependent cytokinesis	103	4	0.038835	0.59	0.00286	Y
GO:0065008	regulation of biological quality	1179	15	0.0127226	6.71	0.00292	Y
GO:1901575	organic substance catabolic process	1428	17	0.0119048	8.12	0.00307	Y
GO:0045229	external encapsulating structure organization	338	7	0.0207101	1.92	0.00326	Y
GO:1901576	organic substance biosynthetic process	5627	46	0.00817487	32.01	0.00396	Y
GO:0009071	serine family amino acid catabolic process	17	2	0.117647	0.1	0.00413	Y
GO:0006544	glycine metabolic process	18	2	0.111111	0.1	0.00463	Y
GO:0106147	fraxetin biosynthesis	1	1	1	0.01	0.00569	Y
GO:0009074	aromatic amino acid family catabolic process	21	2	0.0952381	0.12	0.00628	Y
GO:0042221	response to chemical	2757	26	0.00943054	15.68	0.00639	Y
GO:0030198	extracellular matrix organization	23	2	0.0869565	0.13	0.00751	Y
GO:0043062	extracellular structure organization	24	2	0.0833333	0.14	0.00817	Y
GO:0042537	benzene-containing compound metabolic process	73	3	0.0410959	0.42	0.00838	Y
GO:0009056	catabolic process	1586	17	0.0107188	9.02	0.00861	Y
GO:0044248	cellular catabolic process	1482	16	0.0107962	8.43	0.01009	Y
GO:0019276	UDP-N-acetylgalactosamine metabolic process	2	1	0.5	0.01	0.01135	Y
GO:0035017	cuticle pattern formation	2	1	0.5	0.01	0.01135	Y
GO:0044282	small molecule catabolic process	247	5	0.0202429	1.41	0.01362	Y
GO:0055080	cation homeostasis	252	5	0.0198413	1.43	0.01474	Y
GO:0071704	organic substance metabolic process	11083	76	0.00685735	63.05	0.01477	Y
GO:0042335	cuticle development	33	2	0.0606061	0.19	0.01511	Y
GO:0050982	detection of mechanical stimulus	3	1	0.333333	0.02	0.01697	Y
GO:0071435	potassium ion export	3	1	0.333333	0.02	0.01697	Y
GO:0097623	potassium ion export across plasma membrane	3	1	0.333333	0.02	0.01697	Y
GO:0000226	microtubule cytoskeleton organization	175	4	0.0228571	1	0.01791	Y
GO:0042133	neurotransmitter metabolic process	37	2	0.0540541	0.21	0.01878	Y
GO:0098771	inorganic ion homeostasis	271	5	0.0184502	1.54	0.01954	Y
GO:0042631	cellular response to water deprivation	38	2	0.0526316	0.22	0.01975	Y
GO:1901570	fatty acid derivative biosynthetic process	38	2	0.0526316	0.22	0.01975	Y
GO:0071462	cellular response to water stimulus	39	2	0.0512821	0.22	0.02074	Y
GO:0070588	calcium ion transmembrane transport	40	2	0.05	0.23	0.02176	Y
GO:0008152	metabolic process	11604	78	0.00672182	66.01	0.02224	Y
GO:0043447	alkane biosynthetic process	4	1	0.25	0.02	0.02256	Y
GO:0001505	regulation of neurotransmitter levels	41	2	0.0487805	0.23	0.02279	Y
GO:0006040	amino sugar metabolic process	42	2	0.047619	0.24	0.02384	Y
GO:0055065	metal ion homeostasis	199	4	0.0201005	1.13	0.02714	Y
GO:0015700	arsenite transport	5	1	0.2	0.03	0.02812	Y
GO:0043446	cellular alkane metabolic process	5	1	0.2	0.03	0.02812	Y
GO:0051016	barbed-end actin filament capping	5	1	0.2	0.03	0.02812	Y
GO:0007010	cytoskeleton organization	303	5	0.0165017	1.72	0.02975	Y
GO:0050801	ion homeostasis	312	5	0.0160256	1.77	0.03313	Y
GO:0010036	response to boron-containing substance	6	1	0.166667	0.03	0.03365	Y
GO:0032790	ribosome disassembly	6	1	0.166667	0.03	0.03365	Y
GO:0042549	photosystem II stabilization	6	1	0.166667	0.03	0.03365	Y
GO:0046713	borate transport	6	1	0.166667	0.03	0.03365	Y
GO:0080029	cellular response to boron-containing substance levels	6	1	0.166667	0.03	0.03365	Y
GO:1901568	fatty acid derivative metabolic process	51	2	0.0392157	0.29	0.03416	Y
GO:0010038	response to metal ion	222	4	0.018018	1.26	0.03822	Y
GO:0006565	L-serine catabolic process	7	1	0.142857	0.04	0.03915	Y
GO:0009249	protein lipoylation	7	1	0.142857	0.04	0.03915	Y
GO:0010031	circumnutation	7	1	0.142857	0.04	0.03915	Y
GO:0019264	glycine biosynthetic process from serine	7	1	0.142857	0.04	0.03915	Y
GO:0019464	glycine decarboxylation via glycine cleavage system	7	1	0.142857	0.04	0.03915	Y
GO:0050879	multicellular organismal movement	7	1	0.142857	0.04	0.03915	Y
GO:0071244	cellular response to carbon dioxide	7	1	0.142857	0.04	0.03915	Y
GO:0048878	chemical homeostasis	439	6	0.0136674	2.5	0.03979	Y
GO:0000278	mitotic cell cycle	338	5	0.0147929	1.92	0.0442	Y
GO:0006048	UDP-N-acetylglucosamine biosynthetic process	8	1	0.125	0.05	0.04462	Y
GO:0006285	base-excision repair, AP site formation	8	1	0.125	0.05	0.04462	Y
GO:0006546	glycine catabolic process	8	1	0.125	0.05	0.04462	Y
GO:0032011	ARF protein signal transduction	8	1	0.125	0.05	0.04462	Y
GO:0032012	regulation of ARF protein signal transduction	8	1	0.125	0.05	0.04462	Y
GO:0046655	folic acid metabolic process	8	1	0.125	0.05	0.04462	Y
GO:0051693	actin filament capping	8	1	0.125	0.05	0.04462	Y
GO:1902932	positive regulation of alcohol biosynthetic process	8	1	0.125	0.05	0.04462	Y
GO:0009057	macromolecule catabolic process	951	10	0.0105152	5.41	0.04512	Y
GO:0006970	response to osmotic stress	572	7	0.0122378	3.25	0.04531	Y
GO:0007017	microtubule-based process	237	4	0.0168776	1.35	0.04666	Y

## Sheet: TopGO lightpink3
GO.ID	Term	Annotated	Significant	Ratio sign./ann.	Expected	classicFisher	Overrepresented	Function
GO:0052545	callose localization	46	2	0.0434783	0.31	0.03788	Y	Callus
GO:0016998	cell wall macromolecule catabolic process	17	2	0.117647	0.11	0.00565	Y	Cell wall
GO:0052482	defense response by cell wall thickening	17	2	0.117647	0.11	0.00565	Y	Cell wall
GO:0010406	classical arabinogalactan protein metabolic process	2	1	0.5	0.01	0.01332	Y	Cell wall
GO:0052386	cell wall thickening	31	2	0.0645161	0.21	0.01816	Y	Cell wall
GO:1902066	regulation of cell wall pectin metabolic process	5	1	0.2	0.03	0.03296	Y	Cell wall
GO:0071554	cell wall organization or biogenesis	565	8	0.0141593	3.77	0.03632	Y	Cell wall
GO:1903338	regulation of cell wall organization or biogenesis	49	2	0.0408163	0.33	0.04249	Y	Cell wall
GO:0033037	polysaccharide localization	49	2	0.0408163	0.33	0.04249	Y	Cell wall — Callose
GO:0052542	defense response by callose deposition	29	2	0.0689655	0.19	0.01599	Y	Cell wall — Callose
GO:0052544	defense response by callose deposition in cell wall	16	2	0.125	0.11	0.005	Y	Cell wall + Defense — Callose
GO:0052543	callose deposition in cell wall	28	2	0.0714286	0.19	0.01496	Y	Cell wall + Defense — Callose
GO:0019748	secondary metabolic process	380	9	0.0236842	2.54	0.00106	Y	Defense
GO:0044550	secondary metabolite biosynthetic process	183	6	0.0327869	1.22	0.00147	Y	Defense
GO:0009813	flavonoid biosynthetic process	79	4	0.0506329	0.53	0.00195	Y	Defense
GO:0009812	flavonoid metabolic process	99	4	0.040404	0.66	0.00441	Y	Defense
GO:0006722	triterpenoid metabolic process	21	2	0.0952381	0.14	0.00857	Y	Defense
GO:0009814	defense response, incompatible interaction	96	3	0.03125	0.64	0.02659	Y	Defense
GO:0042435	indole-containing compound biosynthetic process	54	4	0.0740741	0.36	0.00047	Y	Defense
GO:0009759	indole glucosinolate biosynthetic process	8	2	0.25	0.05	0.00121	Y	Defense
GO:0009700	indole phytoalexin biosynthetic process	15	2	0.133333	0.1	0.0044	Y	Defense
GO:0046217	indole phytoalexin metabolic process	15	2	0.133333	0.1	0.0044	Y	Defense
GO:0052314	phytoalexin metabolic process	15	2	0.133333	0.1	0.0044	Y	Defense
GO:0052315	phytoalexin biosynthetic process	15	2	0.133333	0.1	0.0044	Y	Defense
GO:0042343	indole glucosinolate metabolic process	18	2	0.111111	0.12	0.00632	Y	Defense
GO:0071216	cellular response to biotic stimulus	18	2	0.111111	0.12	0.00632	Y	Defense
GO:0015749	monosaccharide transmembrane transport	24	2	0.0833333	0.16	0.01111	Y	Defense
GO:0002832	negative regulation of response to biotic stimulus	29	2	0.0689655	0.19	0.01599	Y	Defense
GO:0019632	shikimate metabolic process	3	1	0.333333	0.02	0.01991	Y	Defense
GO:1900425	negative regulation of defense response to bacterium	17	2	0.117647	0.11	0.00565	Y	Defense — Pathogens — Bacteria
GO:0002237	response to molecule of bacterial origin	44	2	0.0454545	0.29	0.03493	Y	Defense — Pathogens — Bacteria
GO:1900424	regulation of defense response to bacterium	52	2	0.0384615	0.35	0.0473	Y	Defense — Pathogens — Bacteria
GO:0009620	response to fungus	353	7	0.01983	2.36	0.00973	Y	Defense — Pathogens — Fungus
GO:0050832	defense response to fungus	260	5	0.0192308	1.74	0.03066	Y	Defense — Pathogens — Fungus
GO:0009625	response to insect	34	2	0.0588235	0.23	0.02163	Y	Defense — Pathogens — Insect
GO:0002215	defense response to nematode	4	1	0.25	0.03	0.02645	Y	Defense — Pathogens — Nematode
GO:0002239	response to oomycetes	109	4	0.0366972	0.73	0.00619	Y	Defense — Pathogens — Oomycete
GO:0002229	defense response to oomycetes	86	3	0.0348837	0.57	0.01998	Y	Defense — Pathogens — Oomycete
GO:0090693	plant organ senescence	159	4	0.0251572	1.06	0.02213	Y	Development
GO:0009888	tissue development	737	10	0.0135685	4.92	0.02647	Y	Development
GO:0099402	plant organ development	1188	16	0.013468	7.94	0.00601	Y	Development
GO:0009791	post-embryonic development	1771	25	0.0141163	11.83	0.00029	Y	Development + Reproduction
GO:0009793	embryo development ending in seed dormancy	549	11	0.0200364	3.67	0.00119	Y	Development + Reproduction
GO:0009790	embryo development	581	11	0.0189329	3.88	0.00186	Y	Development + Reproduction
GO:0048608	reproductive structure development	1392	19	0.0136494	9.3	0.00241	Y	Development + Reproduction
GO:0003006	developmental process involved in reproduction	1663	21	0.0126278	11.11	0.00359	Y	Development + Reproduction
GO:0048316	seed development	766	14	0.0182768	5.12	0.00064	Y	Development + Reproduction
GO:0010154	fruit development	796	14	0.0175879	5.32	0.00093	Y	Flowering pathway
GO:0080187	floral organ senescence	6	1	0.166667	0.04	0.03942	Y	Flowering pathway
GO:0009908	flower development	496	7	0.0141129	3.31	0.04932	Y	Flowering pathway
GO:0002376	immune system process	375	9	0.024	2.5	0.00097	Y	Immunity
GO:0006955	immune response	327	8	0.0244648	2.18	0.00164	Y	Immunity
GO:0045087	innate immune response	309	7	0.0226537	2.06	0.00483	Y	Immunity
GO:0010073	meristem maintenance	186	5	0.0268817	1.24	0.00833	Y	Meristem
GO:0048507	meristem development	322	6	0.0186335	2.15	0.02135	Y	Meristem
GO:0034219	carbohydrate transmembrane transport	34	2	0.0588235	0.23	0.02163	Y	Nutrients
GO:0009755	hormone-mediated signaling pathway	669	9	0.0134529	4.47	0.036	Y	Phytohomone — Signaling
GO:0032870	cellular response to hormone stimulus	780	12	0.0153846	5.21	0.00624	Y	Phytohormone
GO:0043434	response to peptide hormone	2	1	0.5	0.01	0.01332	Y	Phytohormone
GO:0042445	hormone metabolic process	306	6	0.0196078	2.04	0.01709	Y	Phytohormone
GO:0009873	ethylene-activated signaling pathway	84	4	0.047619	0.56	0.00244	Y	Phytohormone — Defense — Ethylene
GO:0009862	systemic acquired resistance, salicylic acid mediated signaling pathway	19	2	0.105263	0.13	0.00704	Y	Phytohormone — Defense — Ethylene
GO:0009753	response to jasmonic acid	204	6	0.0294118	1.36	0.00253	Y	Phytohormone — Defense — Jasmonic acid
GO:0009867	jasmonic acid mediated signaling pathway	107	3	0.0280374	0.71	0.03505	Y	Phytohormone — Defense — Jasmonic acid
GO:0071395	cellular response to jasmonic acid stimulus	111	3	0.027027	0.74	0.03843	Y	Phytohormone — Defense — Jasmonic acid
GO:0009871	jasmonic acid and ethylene-dependent systemic resistance, ethylene mediated signaling pathway	4	1	0.25	0.03	0.02645	Y	Phytohormone — Defense — Jasmonic acid + Ethylene + Resistance
GO:0046244	salicylic acid catabolic process	4	1	0.25	0.03	0.02645	Y	Phytohormone — Defense — Salicylic acid
GO:0009751	response to salicylic acid	175	4	0.0228571	1.17	0.03007	Y	Phytohormone — Defense — Salicylic acid
GO:0080151	positive regulation of salicylic acid mediated signaling pathway	6	1	0.166667	0.04	0.03942	Y	Phytohormone — Defense — Salicylic acid
GO:0009696	salicylic acid metabolic process	52	2	0.0384615	0.35	0.0473	Y	Phytohormone — Defense — Salicylic acid
GO:0009723	response to ethylene	178	5	0.0280899	1.19	0.00696	Y	Phytohormone — Defense — Salicylic acid + Resistance — SAR
GO:0060416	response to growth hormone	1	1	1	0.01	0.00668	Y	Phytohormone — Growth
GO:0071366	cellular response to indolebutyric acid stimulus	2	1	0.5	0.01	0.01332	Y	Phytohormone — Growth — Auxin
GO:0080026	response to indolebutyric acid	5	1	0.2	0.03	0.03296	Y	Phytohormone — Growth — Auxin
GO:0009741	response to brassinosteroid	107	3	0.0280374	0.71	0.03505	Y	Phytohormone — Growth — Brassinosteroid
GO:1902347	response to strigolactone	7	1	0.142857	0.05	0.04584	Y	Phytohormone — Growth — Strigolactone
GO:0009798	axis specification	53	2	0.0377358	0.35	0.04894	Y	Polarity
GO:0061458	reproductive system development	1394	19	0.0136298	9.31	0.00245	Y	Reproduction
GO:0022414	reproductive process	1972	23	0.0116633	13.17	0.00608	Y	Reproduction
GO:0000003	reproduction	1981	23	0.0116103	13.23	0.00641	Y	Reproduction
GO:0009682	induced systemic resistance	32	2	0.0625	0.21	0.01929	Y	Resistance
GO:0006749	glutathione metabolic process	77	3	0.038961	0.51	0.01491	Y	Resistance — Detoxification
GO:0006979	response to oxidative stress	459	8	0.0174292	3.07	0.01219	Y	Resistance — Oxidative stress
GO:0090333	regulation of stomatal closure	35	2	0.0571429	0.23	0.02284	Y	Stomata
GO:0090332	stomatal closure	53	2	0.0377358	0.35	0.04894	Y	Stomata
GO:0080134	regulation of response to stress	421	8	0.0190024	2.81	0.00749	Y	Stress
GO:0033554	cellular response to stress	1251	16	0.0127898	8.36	0.00964	Y	Stress
GO:0080136	priming of cellular response to stress	2	1	0.5	0.01	0.01332	Y	Stress + Priming
GO:0009611	response to wounding	245	8	0.0326531	1.64	0.00025	Y	Wounding
GO:0007165	signal transduction	1632	18	0.0110294	10.9	0.0247	Y
GO:1901700	response to oxygen-containing compound	1580	24	0.0151899	10.55	0.00013	Y
GO:0042430	indole-containing compound metabolic process	79	4	0.0506329	0.53	0.00195	Y
GO:0098754	detoxification	109	4	0.0366972	0.73	0.00619	Y
GO:0055085	transmembrane transport	850	12	0.0141176	5.68	0.01186	Y
GO:0032102	negative regulation of response to external stimulus	29	2	0.0689655	0.19	0.01599	Y
GO:0043901	negative regulation of multi-organism process	29	2	0.0689655	0.19	0.01599	Y
GO:1901701	cellular response to oxygen-containing compound	680	10	0.0147059	4.54	0.01619	Y
GO:0051234	establishment of localization	2312	24	0.0103806	15.44	0.01956	Y
GO:0042149	cellular response to glucose starvation	6	1	0.166667	0.04	0.03942	Y
GO:0006725	cellular aromatic compound metabolic process	4938	42	0.00850547	32.99	0.04974	Y
GO:0034227	tRNA thio-modification	4	1	0.25	0.03	0.02645	Y
GO:0009404	toxin metabolic process	73	5	0.0684932	0.49	0.00013	Y
GO:0007275	multicellular organism development	2826	35	0.012385	18.88	0.0002	Y
GO:0014070	response to organic cyclic compound	306	9	0.0294118	2.04	0.00022	Y
GO:0042221	response to chemical	2757	34	0.0123322	18.42	0.00028	Y
GO:0009628	response to abiotic stimulus	2222	29	0.0130513	14.84	0.00034	Y
GO:1901698	response to nitrogen compound	204	7	0.0343137	1.36	0.00045	Y
GO:0044237	cellular metabolic process	10775	93	0.00863109	71.98	0.00046	Y
GO:0009403	toxin biosynthetic process	23	3	0.130435	0.15	0.00047	Y
GO:0001101	response to acid chemical	1250	19	0.0152	8.35	0.00069	Y
GO:0008152	metabolic process	11604	97	0.00835919	77.51	0.00106	Y
GO:0051716	cellular response to stimulus	2909	33	0.0113441	19.43	0.00149	Y
GO:1901615	organic hydroxy compound metabolic process	328	8	0.0243902	2.19	0.00167	Y
GO:0000375	RNA splicing, via transesterification reactions	277	7	0.0252708	1.85	0.00266	Y
GO:0000377	RNA splicing, via transesterification reactions with bulged adenosine as nucleophile	277	7	0.0252708	1.85	0.00266	Y
GO:0046677	response to antibiotic	278	7	0.0251799	1.86	0.00271	Y
GO:0010243	response to organonitrogen compound	143	5	0.034965	0.96	0.00276	Y
GO:0090351	seedling development	210	6	0.0285714	1.4	0.00293	Y
GO:0008202	steroid metabolic process	89	4	0.0449438	0.59	0.00301	Y
GO:0009636	response to toxic substance	212	6	0.0283019	1.42	0.00307	Y
GO:0009987	cellular process	13792	109	0.00790313	92.13	0.00317	Y
GO:0071369	cellular response to ethylene stimulus	91	4	0.043956	0.61	0.00326	Y
GO:0080001	mucilage extrusion from seed coat	13	2	0.153846	0.09	0.00329	Y
GO:0071310	cellular response to organic substance	919	14	0.0152339	6.14	0.0035	Y
GO:0010120	camalexin biosynthetic process	14	2	0.142857	0.09	0.00383	Y
GO:0052317	camalexin metabolic process	14	2	0.142857	0.09	0.00383	Y
GO:0071704	organic substance metabolic process	11083	91	0.00821077	74.03	0.00393	Y
GO:0044272	sulfur compound biosynthetic process	160	5	0.03125	1.07	0.00446	Y
GO:0033993	response to lipid	757	12	0.015852	5.06	0.00495	Y
GO:0006970	response to osmotic stress	572	10	0.0174825	3.82	0.0052	Y
GO:0006865	amino acid transport	54	3	0.0555556	0.36	0.00565	Y
GO:0051259	protein complex oligomerization	55	3	0.0545455	0.37	0.00595	Y
GO:0000372	Group I intron splicing	1	1	1	0.01	0.00668	Y
GO:0000376	RNA splicing, via transesterification reactions with guanosine as nucleophile	1	1	1	0.01	0.00668	Y
GO:0015690	aluminum cation transport	1	1	1	0.01	0.00668	Y
GO:0018901	2,4-dichlorophenoxyacetic acid metabolic process	1	1	1	0.01	0.00668	Y
GO:0019500	cyanide catabolic process	1	1	1	0.01	0.00668	Y
GO:0033467	CMP-keto-3-deoxy-D-manno-octulosonic acid metabolic process	1	1	1	0.01	0.00668	Y
GO:0033468	CMP-keto-3-deoxy-D-manno-octulosonic acid biosynthetic process	1	1	1	0.01	0.00668	Y
GO:0043201	response to leucine	1	1	1	0.01	0.00668	Y
GO:0072512	trivalent inorganic cation transport	1	1	1	0.01	0.00668	Y
GO:0080052	response to histidine	1	1	1	0.01	0.00668	Y
GO:0080053	response to phenylalanine	1	1	1	0.01	0.00668	Y
GO:0098755	maintenance of seed dormancy by absisic acid	1	1	1	0.01	0.00668	Y
GO:1900101	regulation of endoplasmic reticulum unfolded protein response	1	1	1	0.01	0.00668	Y
GO:1900103	positive regulation of endoplasmic reticulum unfolded protein response	1	1	1	0.01	0.00668	Y
GO:0000398	mRNA splicing, via spliceosome	250	6	0.024	1.67	0.00679	Y
GO:0070887	cellular response to chemical stimulus	1313	17	0.0129474	8.77	0.00684	Y
GO:2001057	reactive nitrogen species metabolic process	19	2	0.105263	0.13	0.00704	Y
GO:0008380	RNA splicing	332	7	0.0210843	2.22	0.00708	Y
GO:0000160	phosphorelay signal transduction system	114	4	0.0350877	0.76	0.00724	Y
GO:0009845	seed germination	183	5	0.0273224	1.22	0.0078	Y
GO:0006790	sulfur compound metabolic process	426	8	0.0187793	2.85	0.00801	Y
GO:0071495	cellular response to endogenous stimulus	810	12	0.0148148	5.41	0.00831	Y
GO:0006896	Golgi to vacuole transport	21	2	0.0952381	0.14	0.00857	Y
GO:0048359	mucilage metabolic process involved in seed coat development	21	2	0.0952381	0.14	0.00857	Y
GO:0042493	response to drug	441	8	0.0181406	2.95	0.00975	Y
GO:0009314	response to radiation	829	12	0.0144753	5.54	0.00987	Y
GO:0071702	organic substance transport	1044	14	0.01341	6.97	0.01035	Y
GO:0006807	nitrogen compound metabolic process	9217	76	0.00824563	61.57	0.01141	Y
GO:0009266	response to temperature stimulus	644	10	0.015528	4.3	0.01145	Y
GO:0006464	cellular protein modification process	2703	28	0.0103589	18.06	0.01207	Y
GO:0036211	protein modification process	2703	28	0.0103589	18.06	0.01207	Y
GO:0071705	nitrogen compound transport	853	12	0.014068	5.7	0.01216	Y
GO:0016125	sterol metabolic process	73	3	0.0410959	0.49	0.01293	Y
GO:0042537	benzene-containing compound metabolic process	73	3	0.0410959	0.49	0.01293	Y
GO:0006106	fumarate metabolic process	2	1	0.5	0.01	0.01332	Y
GO:0019236	response to pheromone	2	1	0.5	0.01	0.01332	Y
GO:0080167	response to karrikin	2	1	0.5	0.01	0.01332	Y
GO:1990619	histone H3-K9 deacetylation	2	1	0.5	0.01	0.01332	Y
GO:0048609	multicellular organismal reproductive process	210	5	0.0238095	1.4	0.01356	Y
GO:0016570	histone modification	213	5	0.0234742	1.42	0.01434	Y
GO:0032504	multicellular organism reproduction	217	5	0.0230415	1.45	0.01543	Y
GO:0006810	transport	2266	24	0.0105914	15.14	0.01569	Y
GO:0016569	covalent chromatin modification	219	5	0.0228311	1.46	0.01599	Y
GO:0006468	protein phosphorylation	1107	14	0.0126468	7.39	0.01651	Y
GO:0006575	cellular modified amino acid metabolic process	146	4	0.0273973	0.98	0.01675	Y
GO:0009651	response to salt stress	487	8	0.0164271	3.25	0.01684	Y
GO:0009409	response to cold	402	7	0.0174129	2.69	0.01864	Y
GO:0010431	seed maturation	85	3	0.0352941	0.57	0.01938	Y
GO:0051179	localization	2559	26	0.0101602	17.09	0.01947	Y
GO:0009416	response to light stimulus	805	11	0.0136646	5.38	0.0195	Y
GO:0010150	leaf senescence	153	4	0.0261438	1.02	0.01953	Y
GO:0015824	proline transport	3	1	0.333333	0.02	0.01991	Y
GO:0019499	cyanide metabolic process	3	1	0.333333	0.02	0.01991	Y
GO:0030187	melatonin biosynthetic process	3	1	0.333333	0.02	0.01991	Y
GO:0046898	response to cycloheximide	3	1	0.333333	0.02	0.01991	Y
GO:0051103	DNA ligation involved in DNA repair	3	1	0.333333	0.02	0.01991	Y
GO:0070932	histone H3 deacetylation	3	1	0.333333	0.02	0.01991	Y
GO:0071217	cellular response to external biotic stimulus	3	1	0.333333	0.02	0.01991	Y
GO:1905898	positive regulation of response to endoplasmic reticulum stress	3	1	0.333333	0.02	0.01991	Y
GO:0009639	response to red or far red light	232	5	0.0215517	1.55	0.01998	Y
GO:0016071	mRNA metabolic process	505	8	0.0158416	3.37	0.02043	Y
GO:0016126	sterol biosynthetic process	33	2	0.0606061	0.22	0.02044	Y
GO:0043200	response to amino acid	33	2	0.0606061	0.22	0.02044	Y
GO:0071897	DNA biosynthetic process	33	2	0.0606061	0.22	0.02044	Y
GO:0009414	response to water deprivation	410	7	0.0170732	2.74	0.02051	Y
GO:2000024	regulation of leaf development	89	3	0.0337079	0.59	0.02186	Y
GO:0071229	cellular response to acid chemical	515	8	0.015534	3.44	0.02265	Y
GO:0070417	cellular response to cold	35	2	0.0571429	0.23	0.02284	Y
GO:1905037	autophagosome organization	35	2	0.0571429	0.23	0.02284	Y
GO:0071407	cellular response to organic cyclic compound	161	4	0.0248447	1.08	0.02304	Y
GO:0009415	response to water	421	7	0.0166271	2.81	0.02329	Y
GO:0003333	amino acid transmembrane transport	37	2	0.0540541	0.25	0.02534	Y
GO:0010191	mucilage metabolic process	37	2	0.0540541	0.25	0.02534	Y
GO:0002143	tRNA wobble position uridine thiolation	4	1	0.25	0.03	0.02645	Y
GO:0010272	response to silver ion	4	1	0.25	0.03	0.02645	Y
GO:0030186	melatonin metabolic process	4	1	0.25	0.03	0.02645	Y
GO:0031663	lipopolysaccharide-mediated signaling pathway	4	1	0.25	0.03	0.02645	Y
GO:0032496	response to lipopolysaccharide	4	1	0.25	0.03	0.02645	Y
GO:0060992	response to fungicide	4	1	0.25	0.03	0.02645	Y
GO:0070206	protein trimerization	4	1	0.25	0.03	0.02645	Y
GO:0071222	cellular response to lipopolysaccharide	4	1	0.25	0.03	0.02645	Y
GO:1901654	response to ketone	4	1	0.25	0.03	0.02645	Y
GO:2000070	regulation of response to water deprivation	38	2	0.0526316	0.25	0.02663	Y
GO:0006397	mRNA processing	344	6	0.0174419	2.3	0.02831	Y
GO:1901360	organic cyclic compound metabolic process	5031	44	0.00874578	33.61	0.02924	Y
GO:0006623	protein targeting to vacuole	40	2	0.05	0.27	0.0293	Y
GO:0023052	signaling	1677	18	0.0107335	11.2	0.03123	Y
GO:0018205	peptidyl-lysine modification	178	4	0.0224719	1.19	0.03172	Y
GO:0000710	meiotic mismatch repair	5	1	0.2	0.03	0.03296	Y
GO:0006297	nucleotide-excision repair, DNA gap filling	5	1	0.2	0.03	0.03296	Y
GO:0006809	nitric oxide biosynthetic process	5	1	0.2	0.03	0.03296	Y
GO:0015802	basic amino acid transport	5	1	0.2	0.03	0.03296	Y
GO:0051410	detoxification of nitrogen compound	5	1	0.2	0.03	0.03296	Y
GO:0080148	negative regulation of response to water deprivation	5	1	0.2	0.03	0.03296	Y
GO:1900109	regulation of histone H3-K9 dimethylation	5	1	0.2	0.03	0.03296	Y
GO:1901652	response to peptide	5	1	0.2	0.03	0.03296	Y
GO:1902065	response to L-glutamate	5	1	0.2	0.03	0.03296	Y
GO:1990918	double-strand break repair involved in meiotic recombination	5	1	0.2	0.03	0.03296	Y
GO:0016236	macroautophagy	43	2	0.0465116	0.29	0.03348	Y
GO:0048831	regulation of shoot system development	267	5	0.0187266	1.78	0.0338	Y
GO:0007568	aging	182	4	0.021978	1.22	0.034	Y
GO:0001666	response to hypoxia	268	5	0.0186567	1.79	0.03427	Y
GO:0006892	post-Golgi vesicle-mediated transport	44	2	0.0454545	0.29	0.03493	Y
GO:0036293	response to decreased oxygen levels	272	5	0.0183824	1.82	0.03616	Y
GO:0009056	catabolic process	1586	17	0.0107188	10.59	0.03625	Y
GO:0047484	regulation of response to osmotic stress	45	2	0.0444444	0.3	0.03639	Y
GO:1900055	regulation of leaf senescence	45	2	0.0444444	0.3	0.03639	Y
GO:0070482	response to oxygen levels	273	5	0.018315	1.82	0.03665	Y
GO:0007034	vacuolar transport	112	3	0.0267857	0.75	0.0393	Y
GO:0044248	cellular catabolic process	1482	16	0.0107962	9.9	0.03938	Y
GO:0006805	xenobiotic metabolic process	6	1	0.166667	0.04	0.03942	Y
GO:0019048	modulation by virus of host morphology or physiology	6	1	0.166667	0.04	0.03942	Y
GO:0036123	histone H3-K9 dimethylation	6	1	0.166667	0.04	0.03942	Y
GO:0042938	dipeptide transport	6	1	0.166667	0.04	0.03942	Y
GO:0048830	adventitious root development	6	1	0.166667	0.04	0.03942	Y
GO:2001025	positive regulation of response to drug	6	1	0.166667	0.04	0.03942	Y
GO:2001040	positive regulation of cellular response to drug	6	1	0.166667	0.04	0.03942	Y
GO:0007154	cell communication	1972	20	0.010142	13.17	0.03965	Y
GO:0043412	macromolecule modification	3136	29	0.00924745	20.95	0.04191	Y
GO:0009407	toxin catabolic process	49	2	0.0408163	0.33	0.04249	Y
GO:0010214	seed coat development	49	2	0.0408163	0.33	0.04249	Y
GO:0006289	nucleotide-excision repair	50	2	0.04	0.33	0.04407	Y
GO:0045893	positive regulation of transcription, DNA-templated	485	7	0.014433	3.24	0.04468	Y
GO:1902680	positive regulation of RNA biosynthetic process	487	7	0.0143737	3.25	0.0455	Y
GO:1903508	positive regulation of nucleic acid-templated transcription	487	7	0.0143737	3.25	0.0455	Y
GO:0006266	DNA ligation	7	1	0.142857	0.05	0.04584	Y
GO:0019336	phenol-containing compound catabolic process	7	1	0.142857	0.05	0.04584	Y
GO:0042276	error-prone translesion synthesis	7	1	0.142857	0.05	0.04584	Y
GO:0042939	tripeptide transport	7	1	0.142857	0.05	0.04584	Y
GO:0046209	nitric oxide metabolic process	7	1	0.142857	0.05	0.04584	Y
GO:0048358	mucilage pectin biosynthetic process	7	1	0.142857	0.05	0.04584	Y
GO:0072344	rescue of stalled ribosome	7	1	0.142857	0.05	0.04584	Y
GO:1905897	regulation of response to endoplasmic reticulum stress	7	1	0.142857	0.05	0.04584	Y
GO:0048827	phyllome development	593	8	0.0134907	3.96	0.04602	Y
GO:0071396	cellular response to lipid	388	6	0.0154639	2.59	0.04638	Y
GO:0046942	carboxylic acid transport	121	3	0.0247934	0.81	0.04758	Y
GO:0015849	organic acid transport	123	3	0.0243902	0.82	0.04953	Y
