# Supplementary material for: Deciphering the underlying genetics of galling resistance to the blueberry stem gall wasp in northern highbush blueberry
Source: Hortic Res. 2025 Jul 29;12(11):uhaf197. doi: 10.1093/hr/uhaf197 (PMC12552771; doi:10.1093/hr/uhaf197)
Supplement: Web_Material_uhaf197 [file web_material_uhaf197.zip › Supplemental Table S5 - GO categories from coexpression network modules.xlsx]

## Sheet: Information
Title:	Deciphering the underlying genetics of galling resistance to the blueberry stem gall wasp (Hemadas nubilipennis) in northern highbush blueberry (Vaccinium corymbosum)
Authors:	Scott J. Teresi (☨1,2), Mélanie J.A. Body (☨*1), Alder Fulton (1), Adrian E. Platts (1), Marivi Colle (1), Philip D. Fanning (3), Jacquelyn A. Perkins (3), Rodrigo R. Amadeu (4), Juliana Benevenuto (4), Patricio Munoz (4), Jack C. Schultz (5), Rufus Isaacs (3,6), and Patrick P. Edger (*1,2,6) ☨ The authors contributed equally to this study
Affiliations:	(1) Department of Horticulture, Michigan State University, East Lansing, MI 48824, USA (2) Genetics and Genome Sciences Program, Michigan State University, East Lansing, MI 48824, USA (3) Department of Entomology, Michigan State University, East Lansing, MI 48824, USA (4) Blueberry Breeding and Genomics Lab, Horticultural Sciences Department, University of Florida, Gainesville, FL 32611, USA (5) …
Legend:	Supplementary Table S5. Gene ontology (GO) categories associated with figure 5.

## Sheet: GO categories
Number	GO term	GO id
axis/polarity
1	axis specification	GO:0009798
2	establishment of tissue polarity	GO:0007164
3	establishment or maintenance of cell polarity regulating cell shape	GO:0071963
4	regulation of establishment or maintenance of cell polarity	GO:0032878
5	regulation of establishment or maintenance of cell polarity regulating cell shape	GO:2000769
cell cycle
6	cell cycle	GO:0007049
7	cell development	GO:0048468
8	mitotic cell cycle	GO:0007067
9	mitotic cytokinesis	GO:0000281
10	multidimensional cell growth	GO:0009825
cell wall
11	aminoglycan metabolic process	GO:0006022
12	arabinan catabolic process	GO:0031222
13	cell wall assembly	GO:0070726
14	cell wall macromolecule catabolic process	GO:0016998
15	cell wall organization	GO:0071555
16	cell wall organization or biogenesis	GO:0071554
17	cell wall pectin metabolic process	GO:0052546
18	cell wall thickening	GO:0052386
19	cellulose catabolic process	GO:0030245
20	cellulose metabolic process	GO:0030243
21	classical arabinogalactan protein metabolic process	GO:0010406
22	D-xylose metabolic process	GO:0042732
23	galacturonan metabolic process	GO:0010393
24	glycosaminoglycan biosynthetic process	GO:0006024
25	lignin catabolic process	GO:0046274
26	lignin metabolic process	GO:0009808
27	negative regulation of cellulose biosynthetic process	GO:2001007
28	pectin biosynthetic process	GO:0045489
29	plant-type primary cell wall biogenesis	GO:0009833
30	positive regulation of syringal lignin biosynthetic process	GO:1901430
31	regulation of cell wall organization or biogenesis	GO:1903338
32	regulation of cell wall pectin metabolic process	GO:1902066
33	regulation of pectin biosynthetic process	GO:1900030
34	rhamnogalacturonan I biosynthetic process	GO:0010246
35	rhamnogalacturonan I side chain metabolic process	GO:0010400
36	UDP-D-xylose biosynthetic process	GO:0033320
37	UDP-D-xylose metabolic process	GO:0033319
38	UDP-glucuronate metabolic process	GO:0046398
39	UDP-xylose transmembrane transport	GO:0015790
40	xylan acetylation	GO:1990937
chromatin
41	regulation of chromatin binding	GO:0035561
defense response
42	callose localization	GO:0052545
43	defense response	GO:0006952
44	defense response by callose deposition in cell wall	GO:0052544
45	flavonoid biosynthetic process	GO:0009813
46	flavonoid metabolic process	GO:0009812
47	indole glucosinolate biosynthetic process	GO:0009759
48	phenylpropanoid metabolic process	GO:0009698
49	phytoalexin biosynthetic process	GO:0052315
50-51	phytoalexin metabolic process	GO:0052314
52	positive regulation of defense response	GO:0031349
53	positive regulation of flavonoid biosynthetic process	GO:0009963
54	regulation of cutin biosynthetic process	GO:1901957
55	secondary metabolic process	GO:0019748
56	spermidine hydroxycinnamate conjugate biosynthetic process	GO:0080088
57	triterpenoid metabolic process	GO:0006722
58	wax biosynthetic process	GO:0010025
59	wax metabolic process	GO:0010166
stress/defense phytohormone
60	ethylene-activated signaling pathway	GO:0009873
61	positive regulation of abscisic acid biosynthetic process	GO:0010116
62	positive regulation of salicylic acid mediated signaling pathway	GO:0080151
63	response to ethylene	GO:0009723
64	response to salicylic acid	GO:0009751
65	S-adenosylmethionine biosynthetic process	GO:0006556
66	salicylic acid catabolic process	GO:0046244
growth phytohormone
67	cellular response to indolebutyric acid stimulus	GO:0071366
68	cytokinin biosynthetic process	GO:0009691
69	indolebutyric acid metabolic process	GO:0080024
70	negative regulation of gibberellic acid mediated signaling pathway	GO:0009938
71	regulation of brassinosteroid mediated signaling pathway	GO:1900457
72	response to growth hormone	GO:0060416
73	response to indolebutyric acid	GO:0080026
74	response to strigolactone	GO:1902347
75	steroid metabolic process	GO:0008202
76	sterol biosynthetic process	GO:0016126
immunity
77	immune response	GO:0006955
78	immune system process	GO:0002376
meristem
79	meristem development	GO:0048507
80	meristem maintenance	GO:0010073
phytohormone
81	hormone metabolic process	GO:0042445
82	regulation of hormone levels	GO:0010817
83	response to hormone	GO:0009725
pigment
84	pigment biosynthetic process	GO:0046148
plant organ
85	plant organ development	GO:0099402
86	plant organ senescence	GO:0090693
primary metabolism
87	primary metabolic process	GO:0044238
priming
88	priming of cellular response to stress	GO:0080136
response to stress
89	cellular response to stress	GO:0033554
90	regulation of response to stress	GO:0080134
91	response to stress	GO:0006950
reproduction
92	embryo development	GO:0009790
93	floral organ senescence	GO:0080187
94	maintenance of seed dormancy by abscisic acid	GO:0098755
95	multicellular organismal reproductive process	GO:0048609
96	negative regulation of floral organ abscission	GO:0060862
97	post-embryonic development	GO:0009791
98	regulation of floral organ abscission	GO:0060860
99	reproduction	GO:0000003
100	reproductive system development	GO:0061458
resistance
101	cell death	GO:0008219
102	cell death in response to oxidative stress	GO:0036473
103	glutathione metabolic process	GO:0006749
104	induced systemic resistance	GO:0009682
105	induced systemic resistance, ethylene mediated signaling pathway	GO:0009866
106	induced systemic resistance, jasmonic acid mediated signaling pathway	GO:0009864
107	jasmonic acid and ethylene-dependent systemic resistance, ethylene mediated signaling pathway	GO:0009871
108	positive regulation of cell death	GO:0010942
109	programmed cell death in response to reactive oxygen species	GO:0097468
110	programmed cell death involved in cell development	GO:0010623
111	regulation of cell death	GO:0010941
112	regulation of hydrogen peroxide metabolic process	GO:0010310
113	response to oxidative stress	GO:0006979
114	response to reactive oxygen species	GO:0000302
115	synergid death	GO:0010198
116	systemic acquired resistance	GO:0009627
117	systemic acquired resistance, salicylic acid mediated signaling pathway	GO:0009862
response to biotic stress
118	cellular response to biotic stimulus	GO:0071216
119	cellular response to external biotic stimulus	GO:0071217
120	defense response to nematode	GO:0002215
121	defense response to oomycetes	GO:0002229
122	modulation by virus of host process	GO:0019048
123	negative regulation of defense response to bacterium	GO:1900425
124	negative regulation of response to biotic stimulus	GO:0002832
125	negative regulation of response to external stimulus	GO:0032102
126	proline transport	GO:0015824
127	response to bacterium	GO:0009617
128	response to fungus	GO:0009620
129	response to insect	GO:0009625
130	response to oomycetes	GO:0002239
131	response to symbiotic fungus	GO:0009610
stomata
132	regulation of stomatal closure	GO:0090333
133	stomatal closure	GO:0090332
134	stomatal movement	GO:0010118
tissue development
135	tissue development	GO:0009888
wounding
136	response to wounding	GO:0009611
137	wound healing	GO:0042060
